# Supplementary material for: μ-Nitrilo­triacetato-tris(1,10-phenanthroline)dizinc(II) nitrate hexa­hydrate
Source: Acta Crystallogr Sect E Struct Rep Online. 2008 Dec 10;65(Pt 1):m40. doi: 10.1107/S1600536808041433 (PMC2967886; doi:10.1107/S1600536808041433)
Supplement: Supplementary file 2 [file e-65-00m40-Isup2.hkl]

# 
# h,k,l, Fc-squared, Fo-squared, sigma(Fo-squared) and status flag 
# 
data_I
_shelx_title '  P21/c' 
_shelx_refln_list_code          4 
_shelx_F_calc_maximum      489.70 
_exptl_crystal_F_000      2120.00 
_reflns_d_resolution_high  0.7696 
 
loop_ 
 _symmetry_equiv_pos_as_xyz 
 'x, y, z' 
 '-x, y+1/2, -z+1/2' 
 '-x, -y, -z' 
 'x, -y-1/2, z-1/2' 
 
_cell_length_a    12.4729 
_cell_length_b    15.2672 
_cell_length_c    22.5295 
_cell_angle_alpha  90.000 
_cell_angle_beta   98.678 
_cell_angle_gamma  90.000 
 
_shelx_F_squared_multiplier     1.000 
 
loop_ 
 _refln_index_h 
 _refln_index_k 
 _refln_index_l 
 _refln_F_squared_calc 
 _refln_F_squared_meas 
 _refln_F_squared_sigma 
 _refln_observed_status 
   2   0   0    68272.68    71500.45    898.21 o 
   3   0   0     3445.45     3308.92     90.02 o 
   4   0   0    21868.75    24283.24    317.93 o 
   5   0   0     2354.66     2411.94     51.13 o 
   6   0   0      197.62      319.31     33.09 o 
   7   0   0      147.08       81.86     18.59 o 
   8   0   0     5108.72     5305.19    135.55 o 
   9   0   0     3173.54     3074.96     76.07 o 
  10   0   0     1953.34     1789.80     61.10 o 
  11   0   0     1406.31     1381.64     58.82 o 
  12   0   0    11421.30    11996.81    229.68 o 
  13   0   0        1.72       21.94     28.98 o 
  14   0   0     6028.60     5886.33    138.90 o 
  15   0   0     4090.83     3755.92    172.74 o 
  16   0   0       88.22      109.74     42.07 o 
   1   1   0   104622.91    97763.41   3028.61 o 
   2   1   0    12642.47    12325.13     85.99 o 
   3   1   0     2182.43     2424.03     21.02 o 
   4   1   0     3788.41     4034.41     36.39 o 
   5   1   0     2478.02     2321.88     24.73 o 
   6   1   0      153.44      305.48     22.29 o 
   7   1   0     1687.14     1614.32     66.86 o 
   8   1   0     1171.66     1294.53     32.84 o 
   9   1   0      213.07      153.91     17.41 o 
  10   1   0     4279.38     4225.56     68.12 o 
  11   1   0      178.23      188.51     22.35 o 
  12   1   0      101.37       56.91     20.88 o 
  13   1   0     3819.01     3771.47     73.23 o 
  14   1   0      255.99      294.63     45.72 o 
  15   1   0     1059.71     1123.85     64.64 o 
  16   1   0      378.27      381.71     36.94 o 
   0   2   0     6930.61     7425.73     99.47 o 
   1   2   0     4526.28     4482.12     51.03 o 
   2   2   0      411.78      307.33      9.59 o 
   3   2   0     2623.57     2791.25     22.67 o 
   4   2   0    14222.13    13567.40     96.97 o 
   5   2   0      711.38      868.40     12.82 o 
   6   2   0     3272.89     2849.14     30.87 o 
   7   2   0       69.93       29.83      6.72 o 
   8   2   0     8683.65     8795.55    111.83 o 
   9   2   0     2083.25     2008.61     69.45 o 
  10   2   0      835.36      789.13     30.86 o 
  11   2   0     2165.79     2277.33     51.41 o 
  12   2   0     4880.53     4970.08     82.32 o 
  13   2   0        6.60        0.17     20.18 o 
  14   2   0      769.83      860.50     47.24 o 
  15   2   0        1.31       17.49     25.23 o 
   1   3   0     6713.69     6341.13     72.50 o 
   2   3   0    13258.62    12265.01    113.96 o 
   3   3   0    10632.92     9540.77     75.00 o 
   4   3   0     4744.17     5829.88     46.25 o 
   5   3   0      374.19      328.93     12.86 o 
   6   3   0      796.90      768.24     14.00 o 
   7   3   0    12759.74    12500.64    103.73 o 
   8   3   0     5332.59     5399.93     53.08 o 
   9   3   0     5718.90     6105.90     83.57 o 
  10   3   0     8348.24     8546.43    109.26 o 
  11   3   0     2497.09     2604.06     55.44 o 
  12   3   0     2014.51     2028.71     52.11 o 
  13   3   0      714.23      528.38     32.38 o 
  14   3   0      322.10      246.91     29.46 o 
  15   3   0       30.29       26.77     24.84 o 
   0   4   0    59352.86    58280.88    726.65 o 
   1   4   0    15780.24    18045.40    166.09 o 
   2   4   0     4972.58     5603.37     58.59 o 
   3   4   0     2539.13     2785.90     31.13 o 
   4   4   0     1089.48     1581.02     20.48 o 
   5   4   0      142.89       99.52      7.31 o 
   6   4   0      652.14      435.47     12.80 o 
   7   4   0       66.52       60.08      7.46 o 
   8   4   0      699.91      804.31     18.16 o 
   9   4   0     1392.50     1382.29     37.33 o 
  10   4   0       99.90       99.33     19.19 o 
  11   4   0      863.62      825.76     38.43 o 
  12   4   0     3464.02     3419.43     67.39 o 
  13   4   0       28.51       66.97     22.31 o 
  14   4   0     1119.38     1049.03     44.82 o 
  15   4   0      261.32      231.24     64.96 o 
   1   5   0       18.93        9.99      7.81 o 
   2   5   0       69.47       68.16      8.72 o 
   3   5   0      171.17      129.40      9.53 o 
   4   5   0       60.90       90.33      7.73 o 
   5   5   0     5120.40     5260.36     46.11 o 
   6   5   0     1613.97     1845.31     25.16 o 
   7   5   0      124.55      142.17      9.96 o 
   8   5   0     1988.85     1876.49     26.98 o 
   9   5   0      662.75      664.83     31.99 o 
  10   5   0       80.05       57.65     20.43 o 
  11   5   0      696.54      717.07     37.48 o 
  12   5   0      423.16      334.48     32.76 o 
  13   5   0      935.65      865.53     44.94 o 
  14   5   0      799.54      734.76     46.06 o 
  15   5   0       64.40       52.23     31.37 o 
   0   6   0       21.27      191.43     15.14 o 
   1   6   0     3354.30     3284.95     42.51 o 
   2   6   0    15135.59    14616.48    141.37 o 
   3   6   0      447.84      440.06     19.32 o 
   4   6   0     3850.50     3255.33     38.69 o 
   5   6   0     6350.99     6698.45     61.13 o 
   6   6   0    24009.86    23811.91    170.68 o 
   7   6   0     1116.63     1364.27     25.78 o 
   8   6   0     6291.98     5779.65     58.02 o 
   9   6   0     1132.96     1064.36     58.45 o 
  10   6   0      372.13      367.26     29.14 o 
  11   6   0     2334.37     2355.70    117.06 o 
  12   6   0     1723.03     1788.79     58.92 o 
  13   6   0       29.40       52.22     26.69 o 
  14   6   0      280.80      232.52     35.50 o 
  15   6   0        5.91       -0.79     30.03 o 
   1   7   0      894.15     1004.28     24.04 o 
   2   7   0    11151.95    10700.73    127.15 o 
   3   7   0     8911.36     8391.74     90.01 o 
   4   7   0     6465.42     6735.99     76.18 o 
   5   7   0     8231.09     8092.76     72.89 o 
   6   7   0       22.54        6.50      8.01 o 
   7   7   0    20209.78    19068.40    142.21 o 
   8   7   0     2985.08     3068.78     39.52 o 
   9   7   0     2728.41     2533.38     60.23 o 
  10   7   0     2666.65     2751.12    102.62 o 
  11   7   0       56.09       64.60     24.11 o 
  12   7   0      146.79      128.11     27.83 o 
  13   7   0      265.24      332.20     35.57 o 
  14   7   0      168.61      222.01     35.60 o 
   0   8   0     2167.31     2469.62     55.39 o 
   1   8   0     2739.92     2611.18     59.34 o 
   2   8   0     2140.98     2180.47     36.79 o 
   3   8   0     6720.29     6633.87     76.98 o 
   4   8   0     3545.33     3126.11     63.20 o 
   5   8   0     1949.35     1721.31     29.79 o 
   6   8   0    23615.90    23513.00    184.75 o 
   7   8   0       14.17       -1.26      9.46 o 
   8   8   0     9545.27     9388.28     90.22 o 
   9   8   0     1409.96     1406.20     57.93 o 
  10   8   0       93.01      129.80     24.58 o 
  11   8   0        7.74       33.62     23.34 o 
  12   8   0        3.96       13.96     26.09 o 
  13   8   0        4.81       14.86     27.67 o 
  14   8   0      492.02      661.46     46.55 o 
   1   9   0     6647.73     6741.35     80.20 o 
   2   9   0     2092.51     1983.39     28.48 o 
   3   9   0     2332.95     2272.47     39.66 o 
   4   9   0      323.14      255.11     16.83 o 
   5   9   0     4820.50     4598.32     70.78 o 
   6   9   0        8.44       -6.13     10.13 o 
   7   9   0     1096.42     1060.84     23.65 o 
   8   9   0      702.00      590.93     18.68 o 
   9   9   0     6189.41     6253.22    105.84 o 
  10   9   0       13.04        5.81     22.11 o 
  11   9   0      141.31      130.47     33.27 o 
  12   9   0        9.03        5.57     25.17 o 
  13   9   0      335.55      348.53     37.13 o 
  14   9   0       54.41      126.47     33.70 o 
   0  10   0    23299.64    21914.90    304.19 o 
   1  10   0     1029.08      837.23     26.65 o 
   2  10   0     3955.47     4204.00     59.70 o 
   3  10   0     4634.57     4559.25     94.62 o 
   4  10   0     1798.28     1725.31     36.31 o 
   5  10   0      883.10      916.09     28.08 o 
   6  10   0      127.80      150.24     14.94 o 
   7  10   0      723.92      746.48     35.64 o 
   8  10   0        6.50       10.29     11.86 o 
   9  10   0      756.65      836.63     41.04 o 
  10  10   0      114.13      158.05     27.03 o 
  11  10   0     1353.93     1232.73     50.63 o 
  12  10   0      849.30      769.53     55.70 o 
  13  10   0      243.18      254.37     39.67 o 
   1  11   0     9571.35     9245.24    107.41 o 
   2  11   0     4536.17     4580.55     65.81 o 
   3  11   0      732.49      806.70     28.68 o 
   4  11   0     3971.26     4004.27     60.84 o 
   5  11   0       46.69       64.50     15.44 o 
   6  11   0     1399.70     1354.86     43.74 o 
   7  11   0     2633.80     2541.66     43.56 o 
   8  11   0      418.96      476.86     24.56 o 
   9  11   0      187.41      174.17     40.33 o 
  10  11   0     1365.06     1452.79     56.11 o 
  11  11   0       35.98        1.94     25.97 o 
  12  11   0      890.71      879.81     49.31 o 
  13  11   0      770.59      717.45     48.25 o 
   0  12   0     2228.17     2230.70     63.65 o 
   1  12   0     1530.39     1575.80     39.02 o 
   2  12   0       49.14       91.89     17.35 o 
   3  12   0      364.23      300.05     26.03 o 
   4  12   0      272.42      266.59     20.82 o 
   5  12   0      417.76      502.42     25.51 o 
   6  12   0      785.99      820.32     62.24 o 
   7  12   0      139.96       99.36     17.27 o 
   8  12   0      629.22      653.47     28.34 o 
   9  12   0      144.77      176.19     33.91 o 
  10  12   0     1587.60     1539.81     71.54 o 
  11  12   0      719.32      783.29     61.17 o 
  12  12   0      327.02      373.94     53.74 o 
   1  13   0     8695.14     8492.17    106.40 o 
   2  13   0       50.48       48.21     17.67 o 
   3  13   0     3474.67     3510.75     64.45 o 
   4  13   0      159.72      177.18     21.38 o 
   5  13   0     1420.02     1457.01     46.37 o 
   6  13   0      347.28      360.60     24.90 o 
   7  13   0      250.17      201.13     19.78 o 
   8  13   0        2.84       10.33     15.89 o 
   9  13   0      521.18      485.41     59.25 o 
  10  13   0       93.94       37.17     32.70 o 
  11  13   0      616.60      542.79     94.26 o 
  12  13   0      203.39      264.19     58.48 o 
   0  14   0     8121.08     7830.57    146.44 o 
   1  14   0     3174.25     2940.16     77.59 o 
   2  14   0     3599.86     3752.47     65.92 o 
   3  14   0     2042.18     1771.22     44.58 o 
   4  14   0      428.80      437.83     35.72 o 
   5  14   0       77.43       74.22     21.06 o 
   6  14   0      100.80       82.88     20.56 o 
   7  14   0      165.76       68.04     24.81 o 
   8  14   0      497.77      559.29     27.49 o 
   9  14   0      607.91      649.47     66.30 o 
  10  14   0     2116.61     2063.04     83.87 o 
  11  14   0      598.90      667.73     56.98 o 
   1  15   0    10400.00    10242.26    128.08 o 
   2  15   0     2844.36     2673.64     62.44 o 
   3  15   0      956.09     1044.30     51.68 o 
   4  15   0      578.21      551.07     52.79 o 
   5  15   0       49.78       58.79     21.16 o 
   6  15   0      324.88      324.06     31.09 o 
   7  15   0       64.23       56.23     19.96 o 
   8  15   0        5.65      -25.86     19.21 o 
   9  15   0      133.69       90.63     45.01 o 
  10  15   0      266.46      173.34     41.35 o 
   0  16   0     4493.08     4359.05    108.00 o 
   1  16   0       66.28       80.01     23.02 o 
   2  16   0     7238.41     6938.99    101.25 o 
   3  16   0        2.33      -30.46     20.31 o 
   4  16   0     2033.23     1881.96     50.73 o 
   5  16   0       31.46       37.39     23.60 o 
   6  16   0     2539.98     2408.19     57.09 o 
   7  16   0       54.86       64.62     29.83 o 
   8  16   0      751.14      814.84     38.11 o 
   9  16   0      146.93      138.05     40.61 o 
   1  17   0        0.29       11.76     22.85 o 
   2  17   0     2195.01     2235.80     60.08 o 
   3  17   0       35.72       -0.80     22.63 o 
   4  17   0      853.55      856.95     41.20 o 
   5  17   0      250.65      163.14     27.48 o 
   6  17   0      615.55      552.17     34.70 o 
   7  17   0     4724.41     4754.62     75.90 o 
   8  17   0     1029.38     1052.89     43.37 o 
   0  18   0        9.15       51.47     34.47 o 
   1  18   0     1078.89     1076.70     43.83 o 
   2  18   0       41.91       52.29     26.00 o 
   3  18   0      792.32      724.84     44.28 o 
   4  18   0       28.94       13.75     24.20 o 
   5  18   0     1853.22     1813.56     54.17 o 
   6  18   0     2561.45     2596.62     64.61 o 
   1  19   0        5.53        3.56     26.26 o 
   2  19   0       76.63       31.23     27.19 o 
   3  19   0      129.67      117.08     29.95 o 
   4  19   0      114.48      134.08     30.56 o 
 -16   1   1        3.06       37.58     28.38 o 
 -15   1   1      164.14      132.89     27.62 o 
 -14   1   1      732.19      840.38     40.13 o 
 -13   1   1      474.81      410.17     40.65 o 
 -12   1   1     4379.54     3890.75     70.84 o 
 -11   1   1      191.74      193.42     23.54 o 
 -10   1   1       25.60       22.83     15.49 o 
  -9   1   1        2.27       19.89     13.84 o 
  -8   1   1    13565.86    12968.57    107.11 o 
  -7   1   1     4948.04     4756.13     52.46 o 
  -6   1   1       13.28       16.74      7.14 o 
  -5   1   1     8827.17     8890.74     81.43 o 
  -4   1   1    12348.00    12325.07    120.39 o 
  -3   1   1       83.91      151.60      9.40 o 
  -2   1   1     5336.11     5904.44     43.25 o 
  -1   1   1     3494.97     3990.71    150.21 o 
   1   1   1    12094.64    11635.81     80.54 o 
   2   1   1    23194.95    23295.82    140.62 o 
   3   1   1     7559.98     8160.89     55.63 o 
   4   1   1     3195.99     3024.16     25.86 o 
   5   1   1     1407.64     1709.35     30.16 o 
   6   1   1      822.28      916.81     25.12 o 
   7   1   1     5748.12     6657.00     94.77 o 
   8   1   1        0.36       15.82     12.56 o 
   9   1   1     1306.55     1350.80     47.04 o 
  10   1   1     3105.36     3060.02     57.18 o 
  11   1   1     2790.83     2735.45     71.83 o 
  12   1   1      149.48      117.95     22.13 o 
  13   1   1      486.81      519.96     33.50 o 
  14   1   1     1115.28     1103.34     44.20 o 
  15   1   1        3.85        1.27     24.88 o 
 -16   2   1       14.17       28.98     27.33 o 
 -15   2   1      429.26      486.09     35.52 o 
 -14   2   1        6.39        4.88     22.62 o 
 -13   2   1       79.07       27.94     21.27 o 
 -12   2   1     1923.71     1894.01     49.27 o 
 -11   2   1     4853.74     4542.38     76.19 o 
 -10   2   1      196.37      177.53     19.67 o 
  -9   2   1     5451.25     4838.39     70.78 o 
  -8   2   1     4839.61     4780.31     47.80 o 
  -7   2   1    33790.89    33127.19    249.65 o 
  -6   2   1    15589.52    16725.12    131.39 o 
  -5   2   1        4.09       33.04      9.37 o 
  -4   2   1      410.29      260.49     11.27 o 
  -3   2   1     3189.22     3142.54     27.03 o 
  -2   2   1      603.19      811.67     14.95 o 
  -1   2   1      378.40      392.83      6.35 o 
   0   2   1    10934.03    11786.57     63.40 o 
   1   2   1    20569.24    22394.04    230.35 o 
   2   2   1     1415.65     1033.49     16.23 o 
   3   2   1     3043.92     2395.43     20.10 o 
   4   2   1     4542.20     4410.37     33.57 o 
   5   2   1    14056.95    15065.84    108.23 o 
   6   2   1    28330.31    30266.38    228.02 o 
   7   2   1    12920.22    13555.85    123.54 o 
   8   2   1     9962.72    10325.64    118.42 o 
   9   2   1        5.71       13.54     14.76 o 
  10   2   1      510.81      544.65     26.93 o 
  11   2   1      247.11      254.92     24.77 o 
  12   2   1     1259.93     1161.47     41.17 o 
  13   2   1       30.65       61.50     22.77 o 
  14   2   1     1369.05     1480.28     50.68 o 
  15   2   1     2877.71     2896.15     87.48 o 
 -15   3   1       50.52       35.31     25.21 o 
 -14   3   1      912.49      836.45     39.80 o 
 -13   3   1      130.84      154.76     24.86 o 
 -12   3   1     6330.60     6065.83     92.42 o 
 -11   3   1       16.72       10.13     18.13 o 
 -10   3   1      427.99      527.14     28.01 o 
  -9   3   1     2634.17     2663.66     50.11 o 
  -8   3   1     9815.21     9579.86     84.27 o 
  -7   3   1     7529.88     7640.77     68.91 o 
  -6   3   1    12041.60    13859.68    102.59 o 
  -5   3   1    14408.38    15241.10    110.40 o 
  -4   3   1     1330.94     1277.81     25.64 o 
  -3   3   1     7245.72     7414.28     63.36 o 
  -2   3   1      609.40      756.73     14.29 o 
  -1   3   1      227.18      132.21      4.54 o 
   0   3   1    39565.24    41704.04    241.57 o 
   1   3   1     5604.39     5983.74     59.50 o 
   2   3   1       42.09       88.99      7.72 o 
   3   3   1    10398.58    11273.52     87.01 o 
   4   3   1     4650.77     4171.62     33.27 o 
   5   3   1     2172.15     2243.66     23.21 o 
   6   3   1    13293.20    13461.03     99.89 o 
   7   3   1     4151.76     4417.82     39.93 o 
   8   3   1     4271.50     4067.86     42.54 o 
   9   3   1     3743.84     3584.35     60.26 o 
  10   3   1      397.69      457.49     26.09 o 
  11   3   1      186.66      257.70     24.50 o 
  12   3   1      393.43      456.27     29.56 o 
  13   3   1      161.56      116.08     24.59 o 
  14   3   1      520.49      598.79     38.54 o 
  15   3   1      230.91      329.43     34.71 o 
 -15   4   1      175.57      131.60     32.71 o 
 -14   4   1      223.83      151.04     26.41 o 
 -13   4   1     1816.27     1756.75     51.65 o 
 -12   4   1     5308.68     5087.23     99.34 o 
 -11   4   1     3604.04     3695.55     66.90 o 
 -10   4   1     2529.01     2535.67     51.74 o 
  -9   4   1     2260.15     2366.27     55.97 o 
  -8   4   1      317.92      321.57     12.93 o 
  -7   4   1       75.40      132.24      8.58 o 
  -6   4   1        8.16       25.96      7.21 o 
  -5   4   1    28034.48    27454.33    205.90 o 
  -4   4   1      481.99      589.73     15.61 o 
  -3   4   1      393.79      312.60      9.95 o 
  -2   4   1     2691.27     2722.30     34.54 o 
  -1   4   1      212.98      146.60      5.27 o 
   0   4   1     2011.77     2126.38     17.14 o 
   1   4   1      646.71      905.66     17.08 o 
   2   4   1     6513.67     7658.17     76.57 o 
   3   4   1     7408.50     7666.06     63.18 o 
   4   4   1      336.81      232.68      8.07 o 
   5   4   1     1037.07     1553.69     19.50 o 
   6   4   1      393.47      362.16     10.76 o 
   7   4   1     1620.20     1357.92     30.60 o 
   8   4   1        2.52        9.98      8.12 o 
   9   4   1    16729.61    15959.51    173.16 o 
  10   4   1      468.56      456.42     29.32 o 
  11   4   1     2038.11     2217.36     52.26 o 
  12   4   1     2654.57     2674.82     77.33 o 
  13   4   1     3018.79     3523.13     72.47 o 
  14   4   1     1281.55     1233.98     46.70 o 
  15   4   1      281.27      336.55     54.31 o 
 -15   5   1      986.51     1063.39     54.27 o 
 -14   5   1     3826.13     3438.67     84.85 o 
 -13   5   1     3272.96     2920.38     77.90 o 
 -12   5   1     1738.65     1634.29     55.80 o 
 -11   5   1    13391.86    12982.68    177.07 o 
 -10   5   1       28.45       19.23     20.08 o 
  -9   5   1     5792.89     5976.31     95.83 o 
  -8   5   1      351.90      302.89     13.80 o 
  -7   5   1       12.00       11.40      7.76 o 
  -6   5   1    21426.30    21859.35    169.17 o 
  -5   5   1     1341.07     1373.19     20.69 o 
  -4   5   1     8557.85     7546.38     64.97 o 
  -3   5   1      328.40      323.36     12.49 o 
  -2   5   1     3194.28     2598.31     34.81 o 
  -1   5   1      197.60      247.79      6.55 o 
   0   5   1    15929.74    14750.54    140.03 o 
   1   5   1     3211.99     4225.95     48.63 o 
   2   5   1    14797.97    15173.73    143.61 o 
   3   5   1    23532.61    23502.98    193.32 o 
   4   5   1      246.71      312.08     10.40 o 
   5   5   1     1567.80     1474.11     21.30 o 
   6   5   1     1096.91      830.87     19.78 o 
   7   5   1     3377.63     3668.26     39.49 o 
   8   5   1    11365.81    10971.47     93.79 o 
   9   5   1      884.28      855.18     36.11 o 
  10   5   1     2612.00     2388.50     59.30 o 
  11   5   1     4019.68     3652.74     77.62 o 
  12   5   1     9301.23     9254.66    143.77 o 
  13   5   1     2181.95     2193.48     67.19 o 
  14   5   1     1397.76     1458.90     58.59 o 
  15   5   1     2103.01     2143.79     90.53 o 
 -15   6   1     3237.97     3306.94    148.99 o 
 -14   6   1     2401.95     2630.43     75.31 o 
 -13   6   1       52.20       42.82     26.19 o 
 -12   6   1     7636.39     7218.50    140.89 o 
 -11   6   1      739.38      811.30     49.89 o 
 -10   6   1     4516.42     4391.83     82.98 o 
  -9   6   1       18.95       44.33     14.55 o 
  -8   6   1      381.80      343.70     14.14 o 
  -7   6   1      627.48      635.40     17.51 o 
  -6   6   1     2520.93     2417.19     28.96 o 
  -5   6   1     2480.98     2104.82     27.88 o 
  -4   6   1     2935.93     3295.16     39.17 o 
  -3   6   1     1343.43     1300.58     24.84 o 
  -2   6   1       73.35       33.92      8.69 o 
  -1   6   1     4734.78     4274.69     43.80 o 
   0   6   1     2520.08     2076.28     40.28 o 
   1   6   1       55.78       47.19     10.11 o 
   2   6   1     4884.41     4862.30     56.48 o 
   3   6   1    10526.99    10619.74    107.27 o 
   4   6   1     1110.05     1005.43     22.29 o 
   5   6   1     2935.31     3078.67     34.98 o 
   6   6   1      243.64      182.65      9.94 o 
   7   6   1     1313.45     1231.44     20.59 o 
   8   6   1     2204.72     2086.51     30.24 o 
   9   6   1     5762.82     5437.05     92.55 o 
  10   6   1      331.97      247.22     26.17 o 
  11   6   1     3165.17     3083.12     76.36 o 
  12   6   1     1468.69     1385.57     73.16 o 
  13   6   1     2933.98     3097.01     78.27 o 
  14   6   1      849.83      913.59     49.01 o 
  15   6   1      287.17      391.40     40.23 o 
 -15   7   1      242.92      232.07     37.53 o 
 -14   7   1       33.27       19.06     28.52 o 
 -13   7   1      348.62      352.11     35.24 o 
 -12   7   1      543.93      407.21     34.59 o 
 -11   7   1     1806.90     1679.92     73.69 o 
 -10   7   1      104.03       50.68     26.68 o 
  -9   7   1        0.20      -16.16     11.85 o 
  -8   7   1      128.87      130.62     12.69 o 
  -7   7   1       75.60       81.15     10.92 o 
  -6   7   1     1890.49     2426.52     30.24 o 
  -5   7   1      425.64      458.17     14.36 o 
  -4   7   1       14.65        3.87      7.36 o 
  -3   7   1      178.15      206.04     13.15 o 
  -2   7   1     1444.88     1409.44     27.72 o 
  -1   7   1     4221.58     4624.84     56.77 o 
   0   7   1     3016.70     2943.03     41.66 o 
   1   7   1     5201.31     5427.26     70.16 o 
   2   7   1     1493.98     1408.87     27.44 o 
   3   7   1       40.84       69.71     10.75 o 
   4   7   1      796.04      800.14     20.04 o 
   5   7   1       20.78       75.72      9.31 o 
   6   7   1      146.00      165.94     10.53 o 
   7   7   1        1.79        1.79      8.66 o 
   8   7   1     2697.49     2501.18     31.78 o 
   9   7   1        0.88      -11.66     18.53 o 
  10   7   1       48.54       76.82     22.54 o 
  11   7   1        5.32       15.95     22.94 o 
  12   7   1      307.33      338.26     37.73 o 
  13   7   1       37.20        6.02     26.70 o 
  14   7   1      237.14      158.57     33.60 o 
 -14   8   1      453.33      568.40     46.01 o 
 -13   8   1       94.26      136.36     37.32 o 
 -12   8   1      496.37      587.67     39.68 o 
 -11   8   1      781.08      652.70     39.04 o 
 -10   8   1      339.99      290.12     28.27 o 
  -9   8   1      163.48      219.49     17.21 o 
  -8   8   1      892.91      928.63     23.75 o 
  -7   8   1     1115.09     1156.58     22.68 o 
  -6   8   1     5794.50     5938.44     60.30 o 
  -5   8   1     8754.83     8881.47    191.12 o 
  -4   8   1     1252.75     1334.99     29.01 o 
  -3   8   1      442.65      431.97     17.34 o 
  -2   8   1      405.42      399.47     11.55 o 
  -1   8   1     8936.71     9018.24     98.00 o 
   0   8   1      710.65      568.35     19.79 o 
   1   8   1      516.86      528.19     18.83 o 
   2   8   1     2568.36     2470.37     58.08 o 
   3   8   1     9847.73    10409.39    109.82 o 
   4   8   1     3063.09     3361.49     54.69 o 
   5   8   1     3726.72     3672.07     42.63 o 
   6   8   1      237.14      254.38     13.60 o 
   7   8   1      283.69      314.89     14.03 o 
   8   8   1       13.06       15.09     12.92 o 
   9   8   1     1848.71     1811.65     80.25 o 
  10   8   1        6.17        9.57     21.55 o 
  11   8   1     4414.07     4487.74     91.04 o 
  12   8   1     2404.85     2459.58     69.44 o 
  13   8   1     1131.01     1231.23     54.34 o 
  14   8   1     1068.38     1236.67     60.86 o 
 -14   9   1     4608.36     4566.29    103.69 o 
 -13   9   1     2891.16     2924.06     81.81 o 
 -12   9   1       37.70       26.94     26.09 o 
 -11   9   1     1581.13     1661.60     57.61 o 
 -10   9   1       67.85       73.22     24.00 o 
  -9   9   1        2.23       20.82     13.99 o 
  -8   9   1     2149.29     2215.38     36.06 o 
  -7   9   1     1251.82     1275.67     25.13 o 
  -6   9   1     6392.81     6469.28     71.36 o 
  -5   9   1     7178.36     7491.77    100.49 o 
  -4   9   1     9657.10     9702.49    106.74 o 
  -3   9   1     8315.97     8610.00     96.94 o 
  -2   9   1     7371.08     7361.65     73.45 o 
  -1   9   1     1368.80     1321.37     43.71 o 
   0   9   1      468.94      510.63     19.64 o 
   1   9   1    16953.37    16378.92    164.38 o 
   2   9   1     4552.46     4708.81     50.91 o 
   3   9   1     4289.82     4001.48     55.87 o 
   4   9   1     6215.41     6762.06     80.52 o 
   5   9   1      105.44       80.37     13.36 o 
   6   9   1       94.41       88.12     11.71 o 
   7   9   1       17.00       17.46     10.38 o 
   8   9   1     3974.92     4140.99     46.93 o 
   9   9   1      314.97      307.74     29.95 o 
  10   9   1     9078.03     8601.26    135.09 o 
  11   9   1     2474.17     2372.19    114.80 o 
  12   9   1     4359.31     4207.42     92.58 o 
  13   9   1     3240.77     3323.08     85.77 o 
  14   9   1      731.89      805.69     50.72 o 
 -13  10   1     1389.74     1545.99     61.71 o 
 -12  10   1     1823.58     1965.16     64.57 o 
 -11  10   1       73.97       60.50     25.84 o 
 -10  10   1      370.76      347.21     32.03 o 
  -9  10   1        0.48       12.77     14.78 o 
  -8  10   1       53.16       56.07     13.82 o 
  -7  10   1      413.25      418.13     19.88 o 
  -6  10   1      231.08      191.49     18.20 o 
  -5  10   1     4043.07     4196.94     60.40 o 
  -4  10   1     2190.53     2332.52     42.83 o 
  -3  10   1     2202.28     2176.25     27.97 o 
  -2  10   1     2891.52     2614.38     45.29 o 
  -1  10   1     5139.95     5124.59     68.32 o 
   0  10   1     4232.11     4359.72     61.40 o 
   1  10   1     3198.31     3418.57     66.03 o 
   2  10   1      692.09      621.20     15.42 o 
   3  10   1      536.39      451.73     23.49 o 
   4  10   1       19.72        6.81     12.67 o 
   5  10   1       30.82       41.58     14.95 o 
   6  10   1      529.62      566.49     21.01 o 
   7  10   1     2740.27     2611.51     38.04 o 
   8  10   1     1751.35     1653.00     30.62 o 
   9  10   1     4965.19     4999.04     94.62 o 
  10  10   1       71.82       55.63     25.02 o 
  11  10   1     5136.12     5090.43    113.42 o 
  12  10   1      441.61      484.31     50.38 o 
  13  10   1     1858.28     1847.49     66.93 o 
 -13  11   1      884.63      976.98     53.33 o 
 -12  11   1       41.05       36.24     28.66 o 
 -11  11   1      797.62      794.70     44.71 o 
 -10  11   1     2734.47     2638.50     80.93 o 
  -9  11   1     1780.58     1772.17     51.01 o 
  -8  11   1     2473.20     2573.42     65.63 o 
  -7  11   1     5060.85     5066.07     82.58 o 
  -6  11   1     3451.27     3554.67     65.94 o 
  -5  11   1     2019.65     2067.89     42.46 o 
  -4  11   1      778.43      748.40     27.44 o 
  -3  11   1     2489.73     2428.55     46.16 o 
  -2  11   1     1330.09     1556.14     37.00 o 
  -1  11   1      104.21      113.06     15.89 o 
   0  11   1     3351.68     3218.21     52.83 o 
   1  11   1       98.47       40.45     14.83 o 
   2  11   1    14630.32    15252.55    186.88 o 
   3  11   1       96.49      112.83     16.82 o 
   4  11   1     6440.87     6073.18     79.65 o 
   5  11   1      739.75      754.51     41.35 o 
   6  11   1     8194.96     8121.89     88.75 o 
   7  11   1      746.06      707.64     24.49 o 
   8  11   1     2802.66     2817.96     43.00 o 
   9  11   1       16.41       -7.21     22.28 o 
  10  11   1     1874.28     1967.24    109.79 o 
  11  11   1      277.93      315.75     35.74 o 
  12  11   1      675.85      606.72     44.17 o 
  13  11   1      217.45      232.31     37.29 o 
 -12  12   1      221.72      199.83     35.59 o 
 -11  12   1     1715.56     1541.21     73.17 o 
 -10  12   1       66.82       41.29     33.30 o 
  -9  12   1     3573.35     3934.01     81.02 o 
  -8  12   1     1050.55     1162.10     30.74 o 
  -7  12   1     3855.19     3825.63     56.58 o 
  -6  12   1     4649.26     4601.12     68.88 o 
  -5  12   1      441.49      482.37     28.47 o 
  -4  12   1     2297.14     2422.00     48.04 o 
  -3  12   1       26.47       29.56     16.10 o 
  -2  12   1      953.41      942.11     31.69 o 
  -1  12   1       17.81        7.67     15.34 o 
   0  12   1     5092.33     5346.75    108.17 o 
   1  12   1     7876.74     7887.63     98.08 o 
   2  12   1       61.35       76.45     16.69 o 
   3  12   1     7689.83     7747.92     96.79 o 
   4  12   1      414.69      355.27     22.35 o 
   5  12   1     9889.46     9649.70    113.90 o 
   6  12   1       28.60       16.27     10.08 o 
   7  12   1     4972.08     5000.42     66.20 o 
   8  12   1      351.81      397.43     20.51 o 
   9  12   1       39.67        4.76     27.92 o 
  10  12   1       17.30        3.42     31.42 o 
  11  12   1       77.19       48.54     29.75 o 
  12  12   1        7.68        1.43     29.58 o 
 -12  13   1     1140.50     1043.36     65.81 o 
 -11  13   1      336.05      337.51     44.94 o 
 -10  13   1     2311.79     2367.72    170.43 o 
  -9  13   1      139.27      194.97     28.81 o 
  -8  13   1     6463.76     6662.86     97.44 o 
  -7  13   1      678.96      614.46     29.42 o 
  -6  13   1     3287.35     3329.52     59.76 o 
  -5  13   1     2184.57     2133.95     47.46 o 
  -4  13   1        2.96      -23.80     15.86 o 
  -3  13   1     3150.11     3268.04     58.21 o 
  -2  13   1      353.16      353.49     23.77 o 
  -1  13   1        5.66        2.56     17.10 o 
   0  13   1     1740.26     1733.49     42.76 o 
   1  13   1     1791.89     1870.28     44.49 o 
   2  13   1     3649.42     3573.30     61.13 o 
   3  13   1     1279.94     1199.51     65.60 o 
   4  13   1     4613.88     4483.29     69.93 o 
   5  13   1     1330.32     1393.18     39.81 o 
   6  13   1     3779.03     3579.45     61.79 o 
   7  13   1     2076.74     2102.31     43.16 o 
   8  13   1       49.39       59.21     16.12 o 
   9  13   1      816.52      962.08     59.17 o 
  10  13   1       30.83       19.20     47.19 o 
  11  13   1      240.04      300.69     44.06 o 
  12  13   1        0.60       28.70     38.90 o 
 -11  14   1      413.74      459.24    124.39 o 
 -10  14   1       24.75      -14.58     67.97 o 
  -9  14   1      493.93      482.70     37.97 o 
  -8  14   1      178.11      197.35     22.09 o 
  -7  14   1     1912.13     1888.65     42.97 o 
  -6  14   1      457.93      595.34     29.89 o 
  -5  14   1     1304.16     1233.48     38.45 o 
  -4  14   1      172.17      245.34     37.50 o 
  -3  14   1       73.89       39.20     22.47 o 
  -2  14   1        0.96       -6.04     17.29 o 
  -1  14   1        0.92       10.95     18.14 o 
   0  14   1      699.83      694.17     33.54 o 
   1  14   1      270.94      291.61     23.81 o 
   2  14   1      945.56     1092.66     37.43 o 
   3  14   1     1189.75     1306.32     42.37 o 
   4  14   1      779.74      759.68     33.39 o 
   5  14   1     2036.06     1943.61     49.20 o 
   6  14   1      441.68      474.46     27.88 o 
   7  14   1       16.90       20.95     14.46 o 
   8  14   1      595.43      546.15     26.70 o 
   9  14   1      421.88      563.19     50.25 o 
  10  14   1        1.57      -18.07     38.99 o 
  11  14   1      130.51      163.06     41.90 o 
 -10  15   1       19.21       15.99     34.62 o 
  -9  15   1        0.08        2.93     39.37 o 
  -8  15   1      381.14      419.79     26.85 o 
  -7  15   1      649.50      596.54     29.14 o 
  -6  15   1      155.73      171.69     25.14 o 
  -5  15   1      244.39      155.30     26.54 o 
  -4  15   1       85.71      119.55     22.69 o 
  -3  15   1        0.90       -2.49     18.44 o 
  -2  15   1      489.93      512.09     30.22 o 
  -1  15   1      323.39      407.10     27.84 o 
   0  15   1      633.76      635.29     31.69 o 
   1  15   1      111.12      153.15     23.23 o 
   2  15   1      868.96      918.35     36.09 o 
   3  15   1      257.86      219.32     23.74 o 
   4  15   1       23.57       18.51     20.25 o 
   5  15   1      545.23      467.80     29.42 o 
   6  15   1     1212.13     1262.37     54.83 o 
   7  15   1      160.97      197.58     22.54 o 
   8  15   1      233.50      261.05     24.38 o 
   9  15   1       61.12       70.57     48.09 o 
  10  15   1      520.82      449.39     70.79 o 
  -9  16   1      888.62      896.63     62.01 o 
  -8  16   1       61.67       25.07     15.70 o 
  -7  16   1     1011.12     1066.16     37.15 o 
  -6  16   1     2477.92     2608.08     59.54 o 
  -5  16   1       29.43        8.35     22.88 o 
  -4  16   1      905.19      819.09     36.82 o 
  -3  16   1      124.18       69.14     22.93 o 
  -2  16   1       12.44       16.27     20.56 o 
  -1  16   1      471.10      569.09     31.60 o 
   0  16   1       14.29        6.81     20.70 o 
   1  16   1      398.18      364.05     31.80 o 
   2  16   1       74.79       90.08     23.80 o 
   3  16   1     5206.71     5352.97     85.68 o 
   4  16   1      111.21       66.23     22.59 o 
   5  16   1     2720.76     2951.27     62.78 o 
   6  16   1      229.89      241.73     27.27 o 
   7  16   1      200.15      211.28     24.54 o 
   8  16   1      753.89      842.42     34.79 o 
   9  16   1     1111.07     1202.14     70.00 o 
  -8  17   1     2245.82     2397.92     84.13 o 
  -7  17   1     1426.77     1592.03     46.12 o 
  -6  17   1     1516.16     1488.87     50.17 o 
  -5  17   1      471.83      453.89     33.13 o 
  -4  17   1       18.06      -25.31     22.51 o 
  -3  17   1      802.48      827.11     50.57 o 
  -2  17   1      127.04      140.49     25.91 o 
  -1  17   1        4.16      -12.17     22.15 o 
   0  17   1      142.94      114.69     25.32 o 
   1  17   1       13.42       16.64     22.25 o 
   2  17   1      617.10      566.86     32.76 o 
   3  17   1      183.94      243.49     27.97 o 
   4  17   1     3949.49     4085.99     76.00 o 
   5  17   1      130.06      165.05     26.68 o 
   6  17   1      681.86      739.93     37.98 o 
   7  17   1      714.52      742.02     40.39 o 
   8  17   1       19.18       23.10     23.91 o 
  -6  18   1      246.02      293.68     31.89 o 
  -5  18   1     3043.94     3039.92     69.65 o 
  -4  18   1      656.69      618.82     36.28 o 
  -3  18   1       42.88       33.79     25.15 o 
  -2  18   1      479.30      488.80     35.20 o 
  -1  18   1     2345.01     2594.45     76.85 o 
   0  18   1      938.78      928.36     40.92 o 
   1  18   1      218.58      269.55     30.31 o 
   2  18   1      608.24      612.82     35.96 o 
   3  18   1      509.08      604.83     38.28 o 
   4  18   1        7.48       -5.05     25.39 o 
   5  18   1      683.70      696.51     39.23 o 
   6  18   1      240.88      188.75     29.59 o 
  -4  19   1     1240.20     1311.24     49.67 o 
  -3  19   1      503.74      461.20     35.72 o 
  -2  19   1     1771.58     1942.47     74.41 o 
  -1  19   1     1817.45     1888.48     75.82 o 
   0  19   1      863.77      968.43     48.33 o 
   1  19   1     2582.51     2875.92     69.58 o 
   2  19   1       70.68       64.64     27.12 o 
   3  19   1      357.19      405.37     35.71 o 
   4  19   1       28.73       12.55     26.25 o 
 -16   0   2      220.05      182.28     43.87 o 
 -15   0   2     4113.67     4243.32    119.28 o 
 -14   0   2       16.15       11.89     31.08 o 
 -13   0   2     3336.67     3582.59    130.68 o 
 -12   0   2     1077.77     1564.91     64.93 o 
 -11   0   2     1626.46     1703.21     61.93 o 
 -10   0   2     2976.35     2853.48     75.54 o 
  -9   0   2       70.43       51.67     19.67 o 
  -8   0   2      356.41      373.24     35.52 o 
  -7   0   2     1243.25     1386.40     47.19 o 
  -6   0   2    10979.06    10870.51    160.20 o 
  -5   0   2    15296.93    15408.51    211.68 o 
  -4   0   2     6918.61     6932.53    102.71 o 
  -3   0   2   208530.47   207015.22   2129.55 o 
  -2   0   2      519.17      359.31     12.60 o 
  -1   0   2    44446.91    49681.59    823.36 o 
   0   0   2     3091.49     3907.98    187.65 o 
   1   0   2    55291.69    52830.23    935.39 o 
   2   0   2     9767.09     8989.73    122.38 o 
   3   0   2      864.28      975.52     26.39 o 
   4   0   2      722.03      743.11     61.17 o 
   5   0   2      962.45      743.64     29.10 o 
   6   0   2    23769.37    23277.97    317.19 o 
   7   0   2      821.85     1303.70     43.87 o 
   8   0   2     8463.31     8371.94    142.86 o 
   9   0   2     7326.34     7733.54    236.86 o 
  10   0   2       36.28       60.65     25.46 o 
  11   0   2       83.76       86.18     28.20 o 
  12   0   2      811.00     1041.12     87.20 o 
  13   0   2     4195.88     3972.97    107.12 o 
  14   0   2     1128.52     1017.18     60.75 o 
  15   0   2      710.79      895.36     64.29 o 
 -16   1   2     1952.97     2116.69     63.11 o 
 -15   1   2      487.58      505.23     35.39 o 
 -14   1   2     1377.66     1409.52     47.78 o 
 -13   1   2        5.26        9.37     20.20 o 
 -12   1   2     2578.90     2566.81     56.67 o 
 -11   1   2     5016.07     4769.30     75.22 o 
 -10   1   2     1235.49     1287.38     45.61 o 
  -9   1   2      863.31      780.16     27.66 o 
  -8   1   2     1083.21      846.02     20.28 o 
  -7   1   2     8613.41     8854.96     85.50 o 
  -6   1   2    13368.82    13763.71    138.95 o 
  -5   1   2    77449.98    77373.01    687.57 o 
  -4   1   2    12083.04    11978.50    116.70 o 
  -3   1   2    75124.67    80952.45    636.33 o 
  -2   1   2     2311.66     2773.97     27.04 o 
  -1   1   2     1022.33      915.43     10.51 o 
   0   1   2    19936.22    21520.15    191.72 o 
   1   1   2      369.13      334.04      8.34 o 
   2   1   2     3246.44     2884.93     23.49 o 
   3   1   2     3293.38     4085.05     30.04 o 
   4   1   2     1515.60     1833.57     28.98 o 
   5   1   2    13739.74    13436.00    158.26 o 
   6   1   2    16116.66    17825.31    177.18 o 
   7   1   2    14070.84    14273.67    169.81 o 
   8   1   2     4159.40     4208.06     63.17 o 
   9   1   2     5984.29     5965.40     82.22 o 
  10   1   2      224.60      197.67     21.11 o 
  11   1   2     1018.62     1060.12     37.73 o 
  12   1   2    10772.31    10501.26    135.01 o 
  13   1   2        1.47        3.47     20.89 o 
  14   1   2     1015.51      863.12     41.58 o 
  15   1   2       17.17        7.65     25.55 o 
 -16   2   2      157.00      277.37     34.35 o 
 -15   2   2      445.23      327.78     46.53 o 
 -14   2   2      356.15      268.96     28.76 o 
 -13   2   2      101.78       75.16     22.25 o 
 -12   2   2     2650.64     2544.26     56.20 o 
 -11   2   2      791.30      717.99     31.03 o 
 -10   2   2      612.65      552.93     26.22 o 
  -9   2   2       21.69       24.44     14.14 o 
  -8   2   2       10.21       15.33      7.58 o 
  -7   2   2     2938.69     2756.06     47.46 o 
  -6   2   2      122.23      360.21     13.69 o 
  -5   2   2    12722.58    13742.32    119.76 o 
  -4   2   2      622.50      589.16     15.35 o 
  -3   2   2      610.77      641.69     10.97 o 
  -2   2   2     2071.92     2100.67     22.13 o 
  -1   2   2      818.45     1004.58     11.25 o 
   0   2   2     1184.37     1446.35     14.10 o 
   1   2   2      520.40      685.64     11.76 o 
   2   2   2    17666.50    17977.00    123.53 o 
   3   2   2     6683.69     7265.17     50.73 o 
   4   2   2      271.59      220.61      6.06 o 
   5   2   2     4810.94     4808.56     36.87 o 
   6   2   2      131.96      166.58      6.84 o 
   7   2   2     2412.62     2286.08     41.89 o 
   8   2   2       57.14       51.42     13.82 o 
   9   2   2       70.21       37.44     15.52 o 
  10   2   2     1465.38     1569.25     41.59 o 
  11   2   2      681.81      559.63     29.05 o 
  12   2   2      615.24      627.57     32.60 o 
  13   2   2      257.75      193.46     27.40 o 
  14   2   2      572.75      662.88     41.35 o 
  15   2   2     1875.81     1839.74     60.97 o 
 -15   3   2      250.83      420.50     59.42 o 
 -14   3   2      580.75      512.44     33.74 o 
 -13   3   2     3494.31     3478.63     69.32 o 
 -12   3   2      230.80      303.51     25.93 o 
 -11   3   2       39.16       33.30     18.68 o 
 -10   3   2      270.35      232.72     23.88 o 
  -9   3   2     2391.64     2501.17     47.73 o 
  -8   3   2    10368.87    10519.75     96.89 o 
  -7   3   2      338.99      192.43     10.26 o 
  -6   3   2      775.15      829.99     17.64 o 
  -5   3   2    14650.94    12800.32     94.46 o 
  -4   3   2      838.28      648.04     13.97 o 
  -3   3   2     3048.86     3655.05     30.92 o 
  -2   3   2      438.25      555.33      9.59 o 
  -1   3   2     1469.44     1502.31     13.38 o 
   0   3   2    10054.06    10779.96     70.79 o 
   1   3   2    22770.76    24915.72    625.06 o 
   2   3   2      545.31      353.76      9.52 o 
   3   3   2      323.45      161.97      6.08 o 
   4   3   2     1724.61     1423.27     15.92 o 
   5   3   2       59.59       90.31      5.81 o 
   6   3   2     6722.61     6192.44     47.40 o 
   7   3   2     4076.43     4714.59     41.83 o 
   8   3   2      303.32      225.79     18.12 o 
   9   3   2     2225.14     2253.59     47.92 o 
  10   3   2       17.15        7.32     17.07 o 
  11   3   2      988.93      885.74     38.77 o 
  12   3   2       62.63       11.08     19.66 o 
  13   3   2     1445.71     1540.64     48.75 o 
  14   3   2       36.41       31.52     23.37 o 
  15   3   2     3141.72     3312.38    112.28 o 
 -15   4   2     1279.65     1278.65     56.47 o 
 -14   4   2      264.86      260.99     28.44 o 
 -13   4   2     1077.22     1049.10     40.62 o 
 -12   4   2     1529.12     1487.90     44.95 o 
 -11   4   2     3286.13     3189.43     60.86 o 
 -10   4   2      479.83      412.26     24.54 o 
  -9   4   2     3749.85     3744.99     51.02 o 
  -8   4   2      556.20      629.93     24.41 o 
  -7   4   2     5078.40     4825.33     47.83 o 
  -6   4   2     4076.87     3842.00     39.86 o 
  -5   4   2     3271.07     3236.14     34.40 o 
  -4   4   2     3251.96     3749.98     40.12 o 
  -3   4   2     4150.84     3836.84     48.98 o 
  -2   4   2      882.93      687.96     11.51 o 
  -1   4   2    12775.22    14268.23     93.00 o 
   0   4   2     1233.42     1663.19     19.14 o 
   1   4   2    76500.41    79468.59    697.31 o 
   2   4   2      730.47      723.91     15.78 o 
   3   4   2    19344.77    19035.48    143.58 o 
   4   4   2     2676.57     2809.14     27.59 o 
   5   4   2     5384.23     4685.46     40.82 o 
   6   4   2       23.16       20.86      5.90 o 
   7   4   2     3820.66     3780.10     37.03 o 
   8   4   2     4605.69     4681.70     47.10 o 
   9   4   2       14.54       22.53     15.59 o 
  10   4   2     3941.27     3868.12     66.94 o 
  11   4   2      196.17      115.02     20.99 o 
  12   4   2      117.95      119.39     22.94 o 
  13   4   2      939.90     1009.99     41.09 o 
  14   4   2      346.05      313.02     31.99 o 
  15   4   2      446.58      496.60     37.64 o 
 -15   5   2      360.41      258.49     40.88 o 
 -14   5   2      891.94      858.38     49.65 o 
 -13   5   2       59.87       67.78     25.33 o 
 -12   5   2      568.53      567.20     36.46 o 
 -11   5   2      323.40      306.33     34.50 o 
 -10   5   2      121.58      156.35     23.21 o 
  -9   5   2        9.50       10.91     10.81 o 
  -8   5   2      882.20      956.99     20.64 o 
  -7   5   2     7295.60     7660.56     69.68 o 
  -6   5   2     1467.22     1597.40     24.13 o 
  -5   5   2    12961.76    13186.98    106.82 o 
  -4   5   2     1653.53     1449.71     21.20 o 
  -3   5   2     6453.33     5909.87     57.76 o 
  -2   5   2     4597.64     4272.75     38.41 o 
  -1   5   2       97.80      105.93      5.48 o 
   0   5   2    62571.77    68554.45    493.03 o 
   1   5   2      227.41      236.72      8.92 o 
   2   5   2    28547.66    28596.18    651.38 o 
   3   5   2       99.11      135.04      9.32 o 
   4   5   2       33.07       22.28      6.74 o 
   5   5   2     1692.91     1519.68     20.58 o 
   6   5   2      539.51      547.34     15.87 o 
   7   5   2     4395.40     4633.81     42.99 o 
   8   5   2      522.67      503.81     15.60 o 
   9   5   2      648.59      673.87     33.84 o 
  10   5   2      323.96      265.89     30.93 o 
  11   5   2      730.79      761.55     39.50 o 
  12   5   2     1040.69     1094.43     47.53 o 
  13   5   2      211.40      203.65     31.79 o 
  14   5   2      543.99      630.37     43.09 o 
  15   5   2        1.92      -18.50     30.95 o 
 -15   6   2        9.03       20.82     29.98 o 
 -14   6   2      434.10      436.31     43.46 o 
 -13   6   2      632.90      669.31     50.88 o 
 -12   6   2     1721.49     1801.09     57.78 o 
 -11   6   2     2715.57     2852.24     67.85 o 
 -10   6   2     1303.43     1310.06     45.23 o 
  -9   6   2     1510.58     1451.19     26.30 o 
  -8   6   2     1694.19     1694.46     27.83 o 
  -7   6   2     8966.99     9104.17     81.58 o 
  -6   6   2     1682.11     2082.43     29.29 o 
  -5   6   2     3597.10     3387.67     37.56 o 
  -4   6   2     1664.97     1713.76     40.57 o 
  -3   6   2     2696.58     2966.69     40.68 o 
  -2   6   2     1243.77      964.59     15.34 o 
  -1   6   2      608.03      444.14      7.25 o 
   0   6   2     2051.78     2287.74     29.44 o 
   1   6   2    14835.89    16660.17    126.57 o 
   2   6   2    16113.55    15137.43    145.89 o 
   3   6   2      958.51      794.55     29.43 o 
   4   6   2     3185.82     3606.08     39.77 o 
   5   6   2     1655.08     1400.75     21.05 o 
   6   6   2      318.03      464.65     13.24 o 
   7   6   2     6984.45     6903.68     60.02 o 
   8   6   2      806.23      734.34     21.21 o 
   9   6   2     1188.14     1159.50     43.04 o 
  10   6   2       13.42        6.19     19.32 o 
  11   6   2      513.59      459.39     35.19 o 
  12   6   2      444.31      403.99     34.72 o 
  13   6   2      236.69      207.53     32.37 o 
  14   6   2     1762.70     1818.98     66.63 o 
  15   6   2      833.29      939.40     62.77 o 
 -15   7   2        4.49       42.36     31.97 o 
 -14   7   2      208.10      207.02     33.29 o 
 -13   7   2     3700.51     3774.80     86.34 o 
 -12   7   2      428.98      551.57     37.28 o 
 -11   7   2    11489.58    11416.37    162.48 o 
 -10   7   2     4779.48     4751.50     87.70 o 
  -9   7   2     2654.00     2885.09     39.10 o 
  -8   7   2    10694.25    10588.78     94.87 o 
  -7   7   2      154.51      119.00     11.41 o 
  -6   7   2     6610.94     6425.03     62.03 o 
  -5   7   2      973.87      849.81     19.17 o 
  -4   7   2      132.63      134.10     12.40 o 
  -3   7   2       15.69       20.34     10.14 o 
  -2   7   2      948.07      707.71     13.65 o 
  -1   7   2     6932.60     6910.29     66.69 o 
   0   7   2     2331.54     2200.72     35.20 o 
   1   7   2    24677.62    24978.29    186.36 o 
   2   7   2       27.67       20.24     17.95 o 
   3   7   2    27630.63    25879.45    241.17 o 
   4   7   2    18739.96    17702.79    153.39 o 
   5   7   2       51.42      107.45     10.42 o 
   6   7   2    16160.85    16240.94    122.87 o 
   7   7   2      862.66      753.08     17.99 o 
   8   7   2      305.17      284.33     12.99 o 
   9   7   2      231.46      253.98     47.71 o 
  10   7   2     1691.89     1516.75     50.63 o 
  11   7   2       47.70       98.05     26.10 o 
  12   7   2      855.48      745.50     42.24 o 
  13   7   2     2082.38     2097.88     79.16 o 
  14   7   2      962.17     1154.83     55.51 o 
 -14   8   2     2280.11     2161.01     70.48 o 
 -13   8   2        8.62       24.40     26.82 o 
 -12   8   2     5675.52     5460.74    104.19 o 
 -11   8   2      968.72     1051.06     54.83 o 
 -10   8   2     3274.20     3156.06     71.39 o 
  -9   8   2    10505.27    10543.53     97.57 o 
  -8   8   2      109.43       85.87     12.63 o 
  -7   8   2    10651.61    10258.72     93.35 o 
  -6   8   2     2995.31     3318.74     41.81 o 
  -5   8   2     2716.82     2408.61     55.80 o 
  -4   8   2     1574.15     1788.54     33.42 o 
  -3   8   2     1455.59     1410.73     21.10 o 
  -2   8   2     2079.08     1927.94     24.77 o 
  -1   8   2     3693.68     3743.49     51.51 o 
   0   8   2     8582.36     8526.16     93.67 o 
   1   8   2     1581.20     1545.18     23.19 o 
   2   8   2     5967.44     5842.60     59.39 o 
   3   8   2    29291.51    29297.73    273.48 o 
   4   8   2    10306.00    10387.11    126.20 o 
   5   8   2    16143.11    15868.74    130.20 o 
   6   8   2       90.42      112.59     10.92 o 
   7   8   2     5591.58     5791.29     64.05 o 
   8   8   2      960.12      908.15     21.29 o 
   9   8   2      745.46      816.86     37.36 o 
  10   8   2      121.19      119.95     42.00 o 
  11   8   2     2955.50     2529.68     67.51 o 
  12   8   2     2345.58     2279.77     67.88 o 
  13   8   2       73.22       26.38     27.59 o 
  14   8   2     1022.59     1017.51     77.21 o 
 -14   9   2     1788.31     1908.34     68.29 o 
 -13   9   2      104.56       73.30     30.35 o 
 -12   9   2      586.75      656.31     41.22 o 
 -11   9   2     3371.49     3073.60     74.28 o 
 -10   9   2       27.16       10.95     22.25 o 
  -9   9   2      696.13      689.83     32.38 o 
  -8   9   2      436.97      429.24     18.60 o 
  -7   9   2       32.35       36.42     11.50 o 
  -6   9   2     1201.06     1063.44     26.46 o 
  -5   9   2     1022.98      888.05     26.88 o 
  -4   9   2     1134.78     1316.08     49.83 o 
  -3   9   2     1963.45     2038.40     26.71 o 
  -2   9   2     2801.91     2811.17     36.37 o 
  -1   9   2     4246.35     4438.48     59.97 o 
   0   9   2     3480.31     3697.38     53.21 o 
   1   9   2      582.57      438.36     19.39 o 
   2   9   2      360.66      332.07     18.96 o 
   3   9   2      816.20     1047.64     27.03 o 
   4   9   2      187.48      164.07     14.97 o 
   5   9   2      280.25      308.33     17.70 o 
   6   9   2     3448.33     3628.64     44.64 o 
   7   9   2      139.95      115.16     12.08 o 
   8   9   2     3188.60     3202.40     44.40 o 
   9   9   2        5.71       22.13     21.62 o 
  10   9   2     1270.34     1450.04     52.79 o 
  11   9   2      795.97      729.21     45.45 o 
  12   9   2     2549.94     2138.89     91.49 o 
  13   9   2      876.74      809.40     55.97 o 
  14   9   2      780.44      660.75     48.77 o 
 -13  10   2      780.46      842.83     52.59 o 
 -12  10   2      137.19      109.20     29.99 o 
 -11  10   2       30.63        5.30     24.77 o 
 -10  10   2       29.56       19.98     22.93 o 
  -9  10   2      184.69      213.81     17.18 o 
  -8  10   2     1511.53     1567.91     32.02 o 
  -7  10   2     1291.74     1338.78     41.94 o 
  -6  10   2     7649.28     7152.30     88.43 o 
  -5  10   2      573.66      513.73     22.48 o 
  -4  10   2     9152.36     9220.25     82.05 o 
  -3  10   2     8749.47     8592.39     76.29 o 
  -2  10   2     4096.54     4470.94     62.70 o 
  -1  10   2    13963.90    14388.03    150.25 o 
   0  10   2       16.34       32.05     12.97 o 
   1  10   2     1717.84     1403.28     42.21 o 
   2  10   2     5095.00     5049.85     47.96 o 
   3  10   2      288.27      344.20     28.93 o 
   4  10   2      196.64      287.05     20.11 o 
   5  10   2     1870.03     1930.54     44.71 o 
   6  10   2      893.26      857.70     25.56 o 
   7  10   2      339.98      322.51     16.02 o 
   8  10   2      367.06      298.22     15.98 o 
   9  10   2     1271.80     1220.84     47.18 o 
  10  10   2       25.24       -2.72     22.91 o 
  11  10   2     6127.23     6152.55    114.34 o 
  12  10   2        1.13      -22.78     25.66 o 
  13  10   2      366.39      288.73     44.96 o 
 -13  11   2      134.30      193.25     35.39 o 
 -12  11   2       65.84       24.74     28.38 o 
 -11  11   2       14.23       27.29     25.54 o 
 -10  11   2        4.90       33.59     24.32 o 
  -9  11   2       35.30       56.65     22.70 o 
  -8  11   2     1741.24     1717.65     37.72 o 
  -7  11   2     3682.16     3418.54     51.41 o 
  -6  11   2      358.69      275.02     23.05 o 
  -5  11   2     5133.49     5024.62     70.77 o 
  -4  11   2     6917.79     6962.81     88.01 o 
  -3  11   2     1334.90     1416.16     35.25 o 
  -2  11   2     4854.80     5067.13     70.24 o 
  -1  11   2       99.39      101.59     15.76 o 
   0  11   2     5124.36     5045.13     70.25 o 
   1  11   2     6298.79     6945.70     87.54 o 
   2  11   2      151.29      179.78     25.46 o 
   3  11   2     1720.52     1478.37     53.46 o 
   4  11   2      651.57      505.25     23.27 o 
   5  11   2      217.33      175.43     17.73 o 
   6  11   2     3721.58     3600.65     51.91 o 
   7  11   2     1802.70     1973.64     38.37 o 
   8  11   2        9.77       -0.78     13.20 o 
   9  11   2      412.57      408.53     34.19 o 
  10  11   2     1737.09     1826.81     72.10 o 
  11  11   2        3.56       -0.48     25.33 o 
  12  11   2     2245.98     2568.40     77.53 o 
  13  11   2      232.79      241.55     38.72 o 
 -12  12   2      175.64      199.26     43.60 o 
 -11  12   2      609.18      730.53     53.65 o 
 -10  12   2      275.89      237.06     39.44 o 
  -9  12   2      152.04      179.48     25.08 o 
  -8  12   2      247.99      268.88     20.97 o 
  -7  12   2     1320.32     1353.15     48.53 o 
  -6  12   2      747.80      780.57     29.86 o 
  -5  12   2       26.57       22.06     16.86 o 
  -4  12   2      173.38      210.52     20.08 o 
  -3  12   2     1124.77     1214.77     35.38 o 
  -2  12   2     2386.14     2609.35     49.47 o 
  -1  12   2       50.91       69.52     16.65 o 
   0  12   2     1343.54     1429.88     37.13 o 
   1  12   2       83.00       69.86     16.96 o 
   2  12   2       33.63       49.66     16.21 o 
   3  12   2      741.66      757.32     33.02 o 
   4  12   2      261.19      191.66     19.53 o 
   5  12   2     4202.42     4480.83     67.63 o 
   6  12   2      831.74      848.38     34.10 o 
   7  12   2     2716.88     2665.57     46.64 o 
   8  12   2      433.41      487.02     21.67 o 
   9  12   2      225.28      214.08     38.08 o 
  10  12   2       33.51       57.64     36.42 o 
  11  12   2      349.08      300.75     35.52 o 
  12  12   2      170.39      138.50     38.75 o 
 -12  13   2      461.80      447.97     51.73 o 
 -11  13   2        8.61       37.24     35.95 o 
 -10  13   2      361.30      300.81     41.85 o 
  -9  13   2       64.05       54.72     18.96 o 
  -8  13   2        1.11       14.91     22.95 o 
  -7  13   2      525.14      465.74     27.70 o 
  -6  13   2      241.48      229.24     22.87 o 
  -5  13   2     2763.04     2947.49     56.00 o 
  -4  13   2     1072.67     1085.82     40.68 o 
  -3  13   2       74.34       93.56     18.99 o 
  -2  13   2     5344.93     5317.92     77.75 o 
  -1  13   2     3140.58     3347.21     59.28 o 
   0  13   2     1095.73     1099.71     35.77 o 
   1  13   2        2.89       -1.22     16.82 o 
   2  13   2      618.24      621.19     31.21 o 
   3  13   2       16.76        2.59     17.16 o 
   4  13   2      225.05      223.34     21.32 o 
   5  13   2       76.07       72.34     18.82 o 
   6  13   2      452.01      439.01     27.97 o 
   7  13   2      411.04      399.82     23.32 o 
   8  13   2       17.36        3.69     15.50 o 
   9  13   2       10.62       -3.08     28.49 o 
  10  13   2      736.04      744.37     55.13 o 
  11  13   2      228.71      306.69     44.88 o 
 -11  14   2        5.41       -7.33     35.58 o 
 -10  14   2       82.93      100.26     37.07 o 
  -9  14   2      103.18      156.88     34.80 o 
  -8  14   2       48.81       40.18     21.35 o 
  -7  14   2       40.14       29.28     18.29 o 
  -6  14   2     5345.73     5330.82    115.17 o 
  -5  14   2     1934.38     1843.95     46.84 o 
  -4  14   2     4152.72     4296.91     70.88 o 
  -3  14   2     5036.98     5045.19     78.09 o 
  -2  14   2     2864.96     2963.89     57.30 o 
  -1  14   2     6143.45     6578.81     91.88 o 
   0  14   2      530.38      483.13     44.87 o 
   1  14   2     2562.55     2418.25     52.10 o 
   2  14   2        2.80        0.33     18.18 o 
   3  14   2       57.66       58.51     19.24 o 
   4  14   2       23.88       11.76     18.61 o 
   5  14   2       63.86       66.00     18.98 o 
   6  14   2      164.81      139.68     19.79 o 
   7  14   2      559.39      550.51     26.63 o 
   8  14   2     2933.73     3130.70     55.95 o 
   9  14   2     1226.34     1363.73     69.16 o 
  10  14   2      172.72      324.13     93.74 o 
  11  14   2     1141.94     1277.57     71.45 o 
 -10  15   2       42.37       22.42     36.18 o 
  -9  15   2       55.19       48.88     28.70 o 
  -8  15   2        9.05        0.87     21.54 o 
  -7  15   2     2687.28     2605.10     52.20 o 
  -6  15   2      657.22      757.14     34.18 o 
  -5  15   2     4181.03     4103.71     71.68 o 
  -4  15   2     5163.06     5225.19     82.41 o 
  -3  15   2      980.32      936.37     37.83 o 
  -2  15   2     9395.83     9900.67    125.20 o 
  -1  15   2     1423.14     1374.84     42.41 o 
   0  15   2     5098.06     5005.22     79.97 o 
   1  15   2      140.92       99.31     21.86 o 
   2  15   2     1324.89     1374.25     42.01 o 
   3  15   2       16.62       10.50     19.98 o 
   4  15   2      503.35      420.39     28.90 o 
   5  15   2      413.63      422.02     28.59 o 
   6  15   2      506.25      467.41     29.54 o 
   7  15   2     3290.96     3343.51     85.77 o 
   8  15   2      131.29      104.03     20.55 o 
   9  15   2      511.09      734.67     58.85 o 
  10  15   2     2203.48     2484.40     97.11 o 
  -9  16   2       19.31      -24.29     27.35 o 
  -8  16   2      650.81      687.11     37.13 o 
  -7  16   2      532.47      581.47     30.76 o 
  -6  16   2      949.65      868.75     36.86 o 
  -5  16   2     2609.47     2738.11     60.52 o 
  -4  16   2      785.49      793.32     36.07 o 
  -3  16   2     3428.49     3355.51     67.26 o 
  -2  16   2      278.29      285.80     27.92 o 
  -1  16   2     2810.85     2647.82     64.28 o 
   0  16   2      196.58      220.36     26.25 o 
   1  16   2     3592.62     3401.56     66.29 o 
   2  16   2       32.75       93.97     23.40 o 
   3  16   2       64.86       79.57     22.46 o 
   4  16   2       39.29       35.52     23.58 o 
   5  16   2     2394.41     2524.51     70.71 o 
   6  16   2      535.59      680.99     58.42 o 
   7  16   2      551.82      535.46     29.63 o 
   8  16   2       16.80       29.37     24.24 o 
   9  16   2      350.71      281.45     47.31 o 
  -8  17   2       53.02       74.35     27.13 o 
  -7  17   2     1057.04     1017.91     44.38 o 
  -6  17   2     1217.84     1357.28     48.05 o 
  -5  17   2      159.76       87.55     26.38 o 
  -4  17   2      155.30      142.61     26.22 o 
  -3  17   2     1035.15      968.43     40.72 o 
  -2  17   2        8.28        6.60     22.37 o 
  -1  17   2      729.84      799.04     37.60 o 
   0  17   2       23.73        1.06     22.26 o 
   1  17   2     3571.65     3527.66     71.02 o 
   2  17   2     3090.18     3135.49     66.90 o 
   3  17   2       13.96       30.43     23.60 o 
   4  17   2     1757.86     1919.83     53.74 o 
   5  17   2      151.04      179.54     27.09 o 
   6  17   2     6504.65     6595.56    121.17 o 
   7  17   2      848.27      899.86     51.21 o 
   8  17   2      939.16      912.54     78.59 o 
  -6  18   2      383.32      432.02     35.11 o 
  -5  18   2       22.55      -13.31     25.82 o 
  -4  18   2      777.73      833.86     40.41 o 
  -3  18   2      926.17      894.70     41.17 o 
  -2  18   2      218.03      211.36     29.37 o 
  -1  18   2      937.86      971.81     49.50 o 
   0  18   2      317.87      360.07     31.97 o 
   1  18   2        9.45       60.67     28.62 o 
   2  18   2     1462.56     1661.13     52.42 o 
   3  18   2     1602.74     1650.33     51.83 o 
   4  18   2       14.39       40.12     26.10 o 
   5  18   2     2816.78     2859.11     66.59 o 
   6  18   2      196.99      166.34     29.50 o 
  -4  19   2        4.07       -5.82     27.12 o 
  -3  19   2      279.66      342.22     34.31 o 
  -2  19   2      404.25      406.32     34.29 o 
  -1  19   2       55.71       83.26     27.75 o 
   0  19   2       84.75       92.34     27.76 o 
   1  19   2       32.55       54.07     27.59 o 
   2  19   2       27.08       -0.02     24.81 o 
   3  19   2     1235.14     1223.44     48.42 o 
   4  19   2     1123.91     1207.27     52.53 o 
 -16   1   3       24.02       79.64     28.09 o 
 -15   1   3       86.78       93.77     26.24 o 
 -14   1   3      768.21      912.15     41.31 o 
 -13   1   3     2694.74     2697.63     69.92 o 
 -12   1   3     4310.00     4082.22     73.52 o 
 -11   1   3    18927.70    18951.40    202.48 o 
 -10   1   3     1006.65      978.10     32.82 o 
  -9   1   3     2805.79     2937.22     41.13 o 
  -8   1   3      256.48      281.71     17.32 o 
  -7   1   3      581.80      723.26     43.35 o 
  -6   1   3       84.90       50.82     10.54 o 
  -5   1   3     9086.71     9835.35    100.62 o 
  -4   1   3     6173.82     6272.79     53.86 o 
  -3   1   3     5907.90     5769.16     47.95 o 
  -2   1   3     3533.25     3073.80     25.11 o 
  -1   1   3    12819.72    12572.68    468.72 o 
   0   1   3    19707.03    22196.63    229.32 o 
   1   1   3    22793.92    26445.52    270.10 o 
   2   1   3     5364.67     5107.93     47.13 o 
   3   1   3     5421.33     4749.77     56.07 o 
   4   1   3      910.62      856.95     12.35 o 
   5   1   3    22989.48    22715.49    216.80 o 
   6   1   3     4237.84     3896.51     54.75 o 
   7   1   3     1623.57     1513.78     34.05 o 
   8   1   3      184.76      141.81     15.94 o 
   9   1   3       28.29       22.14     14.91 o 
  10   1   3      259.73      222.80     20.96 o 
  11   1   3      986.44     1086.83     38.98 o 
  12   1   3      144.68      143.14     24.65 o 
  13   1   3     1290.07     1398.33     48.96 o 
  14   1   3      708.00      773.40     40.82 o 
  15   1   3     2471.61     2401.37     71.41 o 
 -16   2   3       45.58       75.28     27.71 o 
 -15   2   3      716.39      825.27     40.76 o 
 -14   2   3      861.92      972.03     41.35 o 
 -13   2   3     1175.47     1310.69     43.68 o 
 -12   2   3    14338.84    14126.62    163.84 o 
 -11   2   3     2189.33     2256.34     53.46 o 
 -10   2   3     7862.31     7537.20     97.72 o 
  -9   2   3      987.07      965.77     20.20 o 
  -8   2   3    10859.03     9936.57     96.77 o 
  -7   2   3     8696.53     9092.73     88.07 o 
  -6   2   3       16.27      109.13     10.58 o 
  -5   2   3     6416.00     6402.06     71.38 o 
  -4   2   3     3272.57     3645.25     35.51 o 
  -3   2   3    19082.90    18371.36    136.59 o 
  -2   2   3     4019.42     5027.96     45.26 o 
  -1   2   3     1956.14     2236.15     22.59 o 
   0   2   3      414.32      360.35     19.29 o 
   1   2   3     2191.19     2670.98     34.50 o 
   2   2   3      191.88      195.07      8.22 o 
   3   2   3    12965.18    14072.31     99.85 o 
   4   2   3     9835.38     8706.66     65.45 o 
   5   2   3     3784.34     3244.35     29.51 o 
   6   2   3     7771.42     7574.10     66.09 o 
   7   2   3     3259.37     3059.27     68.44 o 
   8   2   3     1767.82     1767.31     39.32 o 
   9   2   3       40.75       35.14     15.82 o 
  10   2   3        5.26       -3.50     15.90 o 
  11   2   3     4622.37     4247.08     73.49 o 
  12   2   3      721.20      775.62     35.45 o 
  13   2   3     3903.02     3619.02     73.34 o 
  14   2   3     4464.33     4479.20    100.73 o 
  15   2   3       66.60       53.57     26.83 o 
 -16   3   3       78.74       74.80     28.19 o 
 -15   3   3      157.94      171.41     31.36 o 
 -14   3   3     1795.92     1756.24     52.80 o 
 -13   3   3     3061.11     3180.05     65.28 o 
 -12   3   3      302.52      325.62     26.35 o 
 -11   3   3     2521.45     2730.17     55.46 o 
 -10   3   3      631.34      624.39     38.39 o 
  -9   3   3      634.39      613.72     18.80 o 
  -8   3   3        5.90       -2.97      8.40 o 
  -7   3   3     6707.11     6522.19     61.10 o 
  -6   3   3       19.75       37.54     10.35 o 
  -5   3   3     4349.91     5082.82     51.93 o 
  -4   3   3       42.68       62.84      6.34 o 
  -3   3   3       24.39        9.20      4.57 o 
  -2   3   3      680.27      489.85      9.39 o 
  -1   3   3    12766.35    12855.08     90.03 o 
   0   3   3      830.43      742.27      9.56 o 
   1   3   3   158617.28   166519.50   1667.66 o 
   2   3   3     1023.67     1001.75     14.02 o 
   3   3   3    17592.76    16913.07    118.74 o 
   4   3   3     1204.56     1203.67     14.68 o 
   5   3   3     2310.95     1953.94     20.14 o 
   6   3   3     1737.32     1943.13     22.11 o 
   7   3   3     3239.13     3368.20     36.18 o 
   8   3   3       41.40       53.32     14.77 o 
   9   3   3      823.36      943.82     32.80 o 
  10   3   3      577.59      615.00     29.21 o 
  11   3   3      904.23      941.60     56.58 o 
  12   3   3     3892.95     3383.88     68.18 o 
  13   3   3     3112.27     3201.81     69.20 o 
  14   3   3      123.51      140.76     27.70 o 
  15   3   3     4489.38     4540.80     91.52 o 
 -15   4   3       10.99       24.97     29.39 o 
 -14   4   3     2808.71     2731.01     73.59 o 
 -13   4   3      536.70      569.64     35.28 o 
 -12   4   3     1784.37     1885.45     48.95 o 
 -11   4   3      357.66      412.74     25.99 o 
 -10   4   3     2510.39     2249.77     47.66 o 
  -9   4   3       45.47       60.19     10.68 o 
  -8   4   3     5506.24     5409.79     59.86 o 
  -7   4   3     7469.45     7605.20     75.97 o 
  -6   4   3    12572.68    13663.29    110.34 o 
  -5   4   3    11641.68    12088.23     97.80 o 
  -4   4   3     9885.55    10121.81     76.36 o 
  -3   4   3     3877.72     3738.48     46.88 o 
  -2   4   3      711.89      583.74      9.86 o 
  -1   4   3      163.76      136.41      4.68 o 
   0   4   3   239808.02   249009.94   1553.76 o 
   1   4   3     1436.05     1674.93     19.20 o 
   2   4   3     1338.00     1339.22     21.90 o 
   3   4   3     6387.62     7064.74     59.48 o 
   4   4   3      403.21      334.03      9.82 o 
   5   4   3     1414.33     1586.92     19.88 o 
   6   4   3     6213.06     5846.66     46.79 o 
   7   4   3     2843.31     2992.23     28.74 o 
   8   4   3    16962.16    16863.48    194.49 o 
   9   4   3      472.95      469.10     25.57 o 
  10   4   3      207.79      137.50     20.22 o 
  11   4   3     1021.30      911.28     36.00 o 
  12   4   3     5271.06     5193.75     87.18 o 
  13   4   3      186.85      224.20     27.99 o 
  14   4   3      337.04      403.64     33.10 o 
  15   4   3      287.29      275.36     32.53 o 
 -15   5   3     1769.20     1893.16     65.39 o 
 -14   5   3     1228.30     1241.30     52.93 o 
 -13   5   3       76.54      100.53     26.25 o 
 -12   5   3     1762.45     1620.29     54.78 o 
 -11   5   3     2954.12     2768.20     68.98 o 
 -10   5   3      164.39      150.56     23.13 o 
  -9   5   3      486.29      464.29     17.99 o 
  -8   5   3      208.19      200.31     13.39 o 
  -7   5   3       96.30      117.46      9.99 o 
  -6   5   3     3780.99     3484.24     38.66 o 
  -5   5   3    21432.94    21254.40    178.51 o 
  -4   5   3      716.79      659.83     18.46 o 
  -3   5   3     2283.15     1612.84     23.17 o 
  -2   5   3      381.18      231.39      6.56 o 
  -1   5   3     1285.22     1128.36     12.52 o 
   0   5   3    22833.33    25365.54    173.18 o 
   1   5   3      974.27     1139.00     17.11 o 
   2   5   3     4539.60     3929.87     48.01 o 
   3   5   3     3232.17     3218.42     36.67 o 
   4   5   3     9477.53     9774.59     80.99 o 
   5   5   3      490.43      683.20     14.38 o 
   6   5   3    18971.23    19587.07    141.55 o 
   7   5   3    11739.22    11761.84     90.78 o 
   8   5   3     4381.77     4782.42     48.80 o 
   9   5   3    14715.17    14567.14    193.58 o 
  10   5   3     1048.71     1130.01     43.62 o 
  11   5   3     6052.19     5477.32    136.48 o 
  12   5   3     1269.76     1180.11     49.51 o 
  13   5   3      491.73      359.18     49.48 o 
  14   5   3       54.21       99.31     33.04 o 
  15   5   3        5.28       -2.64     33.71 o 
 -15   6   3      855.48      888.68     49.89 o 
 -14   6   3      819.58      954.63     49.49 o 
 -13   6   3     1089.74     1184.41     50.62 o 
 -12   6   3       16.86       -3.95     23.09 o 
 -11   6   3       11.13       15.07     20.37 o 
 -10   6   3     1059.48     1010.52     40.70 o 
  -9   6   3     7089.83     7122.98     77.68 o 
  -8   6   3     6007.07     6205.77     72.87 o 
  -7   6   3     3935.86     3457.42     40.70 o 
  -6   6   3     1533.07     1443.72     24.36 o 
  -5   6   3     2158.14     1949.57     29.83 o 
  -4   6   3    13020.95    12779.86    140.27 o 
  -3   6   3       24.12       94.13      6.82 o 
  -2   6   3     4687.64     4723.75     36.69 o 
  -1   6   3     2680.98     2720.65     26.59 o 
   0   6   3     1907.39     1671.53     19.61 o 
   1   6   3      586.46      691.17     22.05 o 
   2   6   3     1320.94     1407.01     26.16 o 
   3   6   3     1345.45     1445.30     44.91 o 
   4   6   3     5098.92     5489.29     67.18 o 
   5   6   3    11851.99    12131.26     93.41 o 
   6   6   3    10470.35    10537.45     83.62 o 
   7   6   3     4739.66     4894.02     46.51 o 
   8   6   3    24401.03    23390.47    169.71 o 
   9   6   3       12.24      -15.02     17.79 o 
  10   6   3     8507.18     8578.04    131.31 o 
  11   6   3     1011.48     1190.28     48.73 o 
  12   6   3     6718.26     6302.17    113.90 o 
  13   6   3      359.25      462.33     40.08 o 
  14   6   3       47.31       55.61     32.09 o 
 -15   7   3       13.82        0.65     28.97 o 
 -14   7   3      429.95      418.64     38.64 o 
 -13   7   3        0.41       -8.91     24.61 o 
 -12   7   3      391.43      369.51     33.37 o 
 -11   7   3      596.42      571.60     50.88 o 
 -10   7   3       39.01       40.10     21.31 o 
  -9   7   3     3272.24     3174.60     47.87 o 
  -8   7   3     1004.74      987.91     23.26 o 
  -7   7   3       10.52       17.75      9.85 o 
  -6   7   3        3.82       -2.81      9.31 o 
  -5   7   3      837.32      710.37     22.24 o 
  -4   7   3      202.49      187.22     13.55 o 
  -3   7   3     1011.85     1038.35     22.56 o 
  -2   7   3     1126.80      941.33     25.58 o 
  -1   7   3      826.38      739.63     11.64 o 
   0   7   3      132.45      132.90      6.34 o 
   1   7   3     1191.12     1606.00     20.68 o 
   2   7   3        3.66        7.86      7.07 o 
   3   7   3      111.12       86.22     18.95 o 
   4   7   3      891.48     1152.13     27.36 o 
   5   7   3     3879.25     3824.37     42.27 o 
   6   7   3      256.83      281.49     12.22 o 
   7   7   3      653.66      661.71     17.38 o 
   8   7   3      166.81      188.30     11.78 o 
   9   7   3       47.99       44.54     20.70 o 
  10   7   3       50.31       35.17     22.17 o 
  11   7   3       58.83       18.64     23.35 o 
  12   7   3       31.73       48.19     26.62 o 
  13   7   3      454.64      574.73     42.98 o 
  14   7   3        7.16      -23.36     26.99 o 
 -14   8   3        6.45        1.82     28.38 o 
 -13   8   3     1252.13     1383.06     56.16 o 
 -12   8   3      160.86      263.59     35.81 o 
 -11   8   3      668.56      698.40     38.91 o 
 -10   8   3      457.07      361.35     29.66 o 
  -9   8   3      991.26      996.41     25.60 o 
  -8   8   3      917.97      940.28     24.38 o 
  -7   8   3      469.59      438.48     16.80 o 
  -6   8   3      188.91      237.07     17.11 o 
  -5   8   3     1291.24     1574.46     37.21 o 
  -4   8   3      186.55      147.51     11.33 o 
  -3   8   3     3944.51     3637.01     38.65 o 
  -2   8   3     4082.07     4266.44     42.20 o 
  -1   8   3    15497.43    16441.22    117.69 o 
   0   8   3     6620.86     7648.82     64.84 o 
   1   8   3     1149.39     1214.57     17.69 o 
   2   8   3      267.93      248.91     14.91 o 
   3   8   3      561.52      463.30     24.55 o 
   4   8   3     3887.88     3949.04     61.20 o 
   5   8   3     1768.27     1888.47     29.07 o 
   6   8   3      328.94      364.04     14.06 o 
   7   8   3     1521.58     1628.78     33.87 o 
   8   8   3     5932.46     5597.39     61.64 o 
   9   8   3       96.12       62.08     25.75 o 
  10   8   3     1322.91      954.48     60.49 o 
  11   8   3     1196.99     1168.79     48.83 o 
  12   8   3        7.00      -31.90     26.92 o 
  13   8   3      555.15      453.10     45.56 o 
  14   8   3        5.32      -16.59     30.38 o 
 -14   9   3     2038.57     2020.61     75.22 o 
 -13   9   3        0.83       34.63     28.70 o 
 -12   9   3      242.70      219.75     48.37 o 
 -11   9   3      228.52      217.14     29.54 o 
 -10   9   3      437.81      419.26     31.83 o 
  -9   9   3      605.59      554.17     32.19 o 
  -8   9   3     2975.71     3032.27     42.83 o 
  -7   9   3     3354.39     3380.50     57.74 o 
  -6   9   3     1797.32     1686.44     42.93 o 
  -5   9   3    14667.98    14254.33    147.56 o 
  -4   9   3      122.65      183.87     10.76 o 
  -3   9   3     2664.14     2528.87     38.88 o 
  -2   9   3     2506.17     2387.20     50.76 o 
  -1   9   3      452.66      498.54     20.29 o 
   0   9   3     6762.28     7021.33     83.29 o 
   1   9   3     3887.17     3960.61     38.71 o 
   2   9   3      999.90     1235.88     24.49 o 
   3   9   3     1458.84     1417.49     31.29 o 
   4   9   3     2424.70     2304.34     46.40 o 
   5   9   3      295.01      343.04     16.44 o 
   6   9   3     7781.45     7913.30     76.21 o 
   7   9   3    10997.80    10680.67     90.73 o 
   8   9   3       79.78       67.16     12.13 o 
   9   9   3     3104.29     2878.47     68.49 o 
  10   9   3     1402.97     1402.22     78.05 o 
  11   9   3      421.69      319.71     34.04 o 
  12   9   3     4705.38     4583.14     98.11 o 
  13   9   3      136.17      133.16     45.17 o 
 -13  10   3      223.29      202.31     34.40 o 
 -12  10   3      276.45      283.11     33.63 o 
 -11  10   3       95.10       52.82     25.67 o 
 -10  10   3     1890.15     1828.79     62.89 o 
  -9  10   3      342.17      332.76     19.26 o 
  -8  10   3      248.16      210.16     17.84 o 
  -7  10   3     4514.06     4487.07     65.36 o 
  -6  10   3     3451.10     3234.84     60.17 o 
  -5  10   3      992.02     1013.65     22.30 o 
  -4  10   3     7886.61     7487.84     69.96 o 
  -3  10   3       58.06       72.40     12.33 o 
  -2  10   3    11973.58    11816.78    111.16 o 
  -1  10   3       39.45       37.81     13.35 o 
   0  10   3     2136.20     2022.73     39.57 o 
   1  10   3       35.34       41.70     13.96 o 
   2  10   3      455.20      466.71     16.29 o 
   3  10   3      404.49      491.96     16.70 o 
   4  10   3     1792.02     1678.37     36.05 o 
   5  10   3     5253.04     5259.48     80.01 o 
   6  10   3    11302.55    11107.49    109.88 o 
   7  10   3      715.12      649.26     20.08 o 
   8  10   3     4662.44     4171.59     48.87 o 
   9  10   3      488.15      436.73     47.35 o 
  10  10   3     4312.03     4138.77     89.14 o 
  11  10   3       25.05       41.90     27.95 o 
  12  10   3      700.35      602.08     45.43 o 
  13  10   3      371.17      423.37     40.92 o 
 -13  11   3     2863.25     3003.88     82.50 o 
 -12  11   3      574.50      600.99     42.94 o 
 -11  11   3     1638.33     1580.41     57.19 o 
 -10  11   3     1658.25     1569.77     68.28 o 
  -9  11   3     1710.96     1578.80     37.34 o 
  -8  11   3       76.35       77.21     16.39 o 
  -7  11   3      732.42      719.52     31.61 o 
  -6  11   3     1909.27     1837.66     40.72 o 
  -5  11   3      126.03      157.47     20.47 o 
  -4  11   3      270.71      233.19     19.10 o 
  -3  11   3      806.48      890.84     30.71 o 
  -2  11   3     1979.66     2088.00     42.99 o 
  -1  11   3     2706.94     2790.48     49.49 o 
   0  11   3       98.31      109.59     16.62 o 
   1  11   3     4034.41     3649.96     57.54 o 
   2  11   3       31.12       50.84     15.60 o 
   3  11   3      624.85      685.31     25.64 o 
   4  11   3      106.97      122.10     16.74 o 
   5  11   3     3784.26     3786.13     67.01 o 
   6  11   3      544.42      501.91     21.60 o 
   7  11   3     3277.69     3168.81     53.47 o 
   8  11   3      852.06      827.44     25.07 o 
   9  11   3       61.97        9.77     22.60 o 
  10  11   3     2898.14     2798.02     73.90 o 
  11  11   3       23.87       43.22     27.88 o 
  12  11   3     1563.42     1369.10     58.88 o 
 -12  12   3     4054.74     3848.80    113.98 o 
 -11  12   3       29.51       -3.26     37.06 o 
 -10  12   3     3572.80     3246.59    104.77 o 
  -9  12   3      131.52      133.83     19.65 o 
  -8  12   3     6843.91     6922.27     93.35 o 
  -7  12   3      777.35      816.98     31.11 o 
  -6  12   3     1992.46     1868.62     43.91 o 
  -5  12   3      130.18      147.01     19.39 o 
  -4  12   3     1470.52     1534.32     38.50 o 
  -3  12   3     4907.33     5189.59     74.84 o 
  -2  12   3      483.20      514.36     27.43 o 
  -1  12   3     3832.31     3514.44     58.43 o 
   0  12   3     7742.71     7708.92    130.61 o 
   1  12   3     1227.04     1040.82     33.01 o 
   2  12   3    16767.29    16466.48    173.91 o 
   3  12   3       44.83       54.41     16.73 o 
   4  12   3    10242.10    10413.51    120.87 o 
   5  12   3       47.19       16.94     16.66 o 
   6  12   3     6499.02     6550.57     78.37 o 
   7  12   3      440.25      510.24     23.85 o 
   8  12   3       16.03        6.67     15.00 o 
   9  12   3       41.02       67.32     30.90 o 
  10  12   3       15.73      -33.34     29.74 o 
  11  12   3     2389.87     2165.80     69.57 o 
  12  12   3      108.93      100.60     34.92 o 
 -12  13   3      541.01      612.64     57.13 o 
 -11  13   3     4361.96     4461.20    165.69 o 
 -10  13   3      286.53      362.39     88.61 o 
  -9  13   3     3104.63     3042.42     54.76 o 
  -8  13   3      342.49      326.24     27.10 o 
  -7  13   3     2748.02     2794.13     56.37 o 
  -6  13   3     1864.00     1919.72     45.49 o 
  -5  13   3      105.24      140.50     19.99 o 
  -4  13   3      156.90      113.80     22.58 o 
  -3  13   3       13.08       31.17     17.48 o 
  -2  13   3      201.48      186.90     21.43 o 
  -1  13   3      522.49      589.88     27.94 o 
   0  13   3     1266.15     1108.92     35.65 o 
   1  13   3     4409.05     4200.10     67.64 o 
   2  13   3      287.52      260.82     22.40 o 
   3  13   3     4316.04     4155.66     66.60 o 
   4  13   3        5.65        3.32     17.03 o 
   5  13   3     2891.57     2625.35     51.99 o 
   6  13   3      340.32      416.28     27.91 o 
   7  13   3      300.54      253.27     21.18 o 
   8  13   3       72.25       79.54     17.00 o 
   9  13   3       33.79        9.73     31.74 o 
  10  13   3     2252.03     2135.00     84.48 o 
  11  13   3       68.45       64.15     94.64 o 
 -11  14   3       17.07       77.46     39.52 o 
 -10  14   3      275.86      260.92     43.59 o 
  -9  14   3     1158.76     1133.64     37.49 o 
  -8  14   3      183.24      215.86     24.98 o 
  -7  14   3       35.63       67.32     20.04 o 
  -6  14   3     2017.96     2064.07     50.25 o 
  -5  14   3       28.72       29.96     19.97 o 
  -4  14   3       73.15       79.15     20.02 o 
  -3  14   3      347.00      280.75     23.92 o 
  -2  14   3      103.56      102.58     19.97 o 
  -1  14   3      252.29      311.45     32.10 o 
   0  14   3      183.32      214.87     22.52 o 
   1  14   3       12.44        6.82     17.56 o 
   2  14   3     1814.44     1740.77     44.37 o 
   3  14   3     1063.47     1114.82     37.59 o 
   4  14   3      245.32      264.67     23.97 o 
   5  14   3       46.28       18.76     19.41 o 
   6  14   3      236.65      241.00     21.41 o 
   7  14   3      440.42      346.91     24.11 o 
   8  14   3      211.59      169.90     23.17 o 
   9  14   3      222.78      210.81     42.12 o 
  10  14   3        3.79      -25.05     35.00 o 
 -10  15   3      238.12      247.26     47.96 o 
  -9  15   3      739.22      664.18     36.21 o 
  -8  15   3      336.37      386.92     49.16 o 
  -7  15   3      144.48      170.96     22.18 o 
  -6  15   3     1546.48     1757.77     48.63 o 
  -5  15   3      183.30      253.39     26.60 o 
  -4  15   3        3.72       24.95     20.56 o 
  -3  15   3      284.54      337.19     27.20 o 
  -2  15   3       19.19       26.40     20.24 o 
  -1  15   3     1140.70     1017.39     37.61 o 
   0  15   3      897.22      777.03     33.81 o 
   1  15   3       34.25       55.22     20.07 o 
   2  15   3       28.33       34.46     19.74 o 
   3  15   3       52.57        8.70     19.84 o 
   4  15   3        3.37        5.45     19.23 o 
   5  15   3      423.14      401.71     27.40 o 
   6  15   3     2551.36     2558.15     51.06 o 
   7  15   3      487.43      543.54     38.91 o 
   8  15   3       70.97       64.30     24.15 o 
   9  15   3      563.85      500.29     50.64 o 
  10  15   3      171.41      163.27     46.42 o 
  -9  16   3      241.56      247.91     34.92 o 
  -8  16   3     1521.44     1465.78     49.18 o 
  -7  16   3      741.13      773.85     33.50 o 
  -6  16   3      346.90      379.82     30.15 o 
  -5  16   3       93.14       30.93     23.54 o 
  -4  16   3      857.89      964.72     38.75 o 
  -3  16   3        6.03        8.16     21.03 o 
  -2  16   3      133.19      182.68     24.91 o 
  -1  16   3     1368.45     1295.93     43.66 o 
   0  16   3     1268.82     1260.94     43.37 o 
   1  16   3     1656.56     1436.58     45.32 o 
   2  16   3     7883.07     7575.55    107.03 o 
   3  16   3        6.03       17.42     20.99 o 
   4  16   3     2658.70     2860.43     74.78 o 
   5  16   3     1574.45     1659.62     58.49 o 
   6  16   3     1015.98     1048.84     36.61 o 
   7  16   3      152.99      151.77     21.90 o 
   8  16   3      725.26      834.04     44.68 o 
   9  16   3      473.48      553.18     64.76 o 
  -8  17   3        5.35      -35.55     23.70 o 
  -7  17   3     1433.89     1394.89     49.36 o 
  -6  17   3       68.22       77.31     25.65 o 
  -5  17   3       91.30       93.33     26.47 o 
  -4  17   3      202.16      126.44     25.20 o 
  -3  17   3      137.22      130.48     25.24 o 
  -2  17   3      900.08      906.96     39.39 o 
  -1  17   3      938.51      989.68     40.46 o 
   0  17   3     2580.47     2475.57     59.52 o 
   1  17   3     3739.15     3514.51     75.59 o 
   2  17   3       28.71       57.88     23.87 o 
   3  17   3      567.63      612.86     35.05 o 
   4  17   3      597.30      571.67     33.96 o 
   5  17   3      825.09      946.41     40.73 o 
   6  17   3      379.50      480.69     30.84 o 
   7  17   3      540.26      515.43     34.34 o 
  -6  18   3     1686.82     1748.96     54.52 o 
  -5  18   3      150.82      210.24     37.13 o 
  -4  18   3      253.82      336.27     40.54 o 
  -3  18   3       57.75       85.90     27.27 o 
  -2  18   3      824.60      914.85     41.97 o 
  -1  18   3      398.86      339.44     37.39 o 
   0  18   3      425.03      515.63     49.98 o 
   1  18   3       70.04       64.21     26.43 o 
   2  18   3     1304.73     1283.58     47.63 o 
   3  18   3     1461.82     1368.19     49.65 o 
   4  18   3      749.69      746.17     38.17 o 
   5  18   3      104.37      183.74     29.51 o 
   6  18   3     2337.94     2176.43     54.32 o 
  -4  19   3      139.83      125.22     30.88 o 
  -3  19   3     1465.93     1473.62     64.78 o 
  -2  19   3      242.07      299.89     32.49 o 
  -1  19   3     1110.42     1041.26     45.66 o 
   0  19   3      215.69      164.84     29.67 o 
   1  19   3      623.74      719.09     40.24 o 
   2  19   3        4.35       -8.67     25.08 o 
   3  19   3        1.11      -11.02     25.16 o 
   4  19   3      135.18      159.18     30.38 o 
 -16   0   4       63.40       30.78     38.00 o 
 -15   0   4      646.90      671.63     63.48 o 
 -14   0   4      173.05       80.39     41.42 o 
 -13   0   4       53.59       20.48     29.35 o 
 -12   0   4      635.60      721.74     44.52 o 
 -11   0   4    12725.37    12608.62    206.35 o 
 -10   0   4      177.30      125.91     28.60 o 
  -9   0   4    13753.53    14306.74    215.96 o 
  -8   0   4     1961.64     1693.76     49.68 o 
  -7   0   4    21305.22    22117.20    301.98 o 
  -6   0   4    13815.26    16225.29    224.65 o 
  -5   0   4    33094.12    33163.53    346.80 o 
  -4   0   4    43298.64    43981.50    450.57 o 
  -3   0   4     6697.64     5050.04     90.24 o 
  -2   0   4    32737.55    31725.66    283.47 o 
  -1   0   4        1.50       73.32      6.94 o 
   0   0   4      315.11      568.84     12.37 o 
   1   0   4        4.87       47.90      5.58 o 
   2   0   4    13447.94    15608.92    287.00 o 
   3   0   4    64134.05    63047.61    792.68 o 
   4   0   4     6797.09     6365.37    121.83 o 
   5   0   4     1849.47     2769.16     59.02 o 
   6   0   4      678.55      764.40     82.20 o 
   7   0   4    28236.97    26675.31    366.34 o 
   8   0   4     3591.53     3628.82     99.77 o 
   9   0   4     5951.98     5671.37    114.06 o 
  10   0   4     4653.93     4789.59    166.71 o 
  11   0   4     1531.51     1499.11     87.20 o 
  12   0   4       41.00       30.67     28.98 o 
  13   0   4       17.77      -11.46     28.67 o 
  14   0   4       96.09       55.68     37.41 o 
  15   0   4      631.38      661.71     57.65 o 
 -16   1   4      120.95      204.78     43.98 o 
 -15   1   4      131.08      117.64     26.61 o 
 -14   1   4      453.24      444.44     30.99 o 
 -13   1   4        7.83       -8.75     19.33 o 
 -12   1   4      906.34     1037.77     37.53 o 
 -11   1   4      743.56      650.12     35.35 o 
 -10   1   4     3825.78     4012.16     63.61 o 
  -9   1   4     5354.63     5339.29     73.21 o 
  -8   1   4    23709.63    23696.16    231.14 o 
  -7   1   4     3136.77     3347.34     48.72 o 
  -6   1   4    61884.18    64419.43    577.10 o 
  -5   1   4    11009.06    11807.92     95.21 o 
  -4   1   4    42249.77    40074.53    291.60 o 
  -3   1   4    13334.59    12980.82    108.23 o 
  -2   1   4     4611.88     4769.54     36.50 o 
  -1   1   4     1193.96     1204.52     17.03 o 
   0   1   4     6517.44     6870.48     54.03 o 
   1   1   4     1297.54     1606.41     17.14 o 
   2   1   4       38.24      104.43     29.57 o 
   3   1   4      422.98      360.04     22.75 o 
   4   1   4     1390.21     1250.55     16.51 o 
   5   1   4      201.61      201.42     12.83 o 
   6   1   4     1950.10     1387.75     39.46 o 
   7   1   4     2549.22     2428.35     44.01 o 
   8   1   4     7122.46     7364.85    119.87 o 
   9   1   4     9007.48     8947.57    110.86 o 
  10   1   4       27.98       48.59     17.63 o 
  11   1   4     1247.06     1254.36     41.38 o 
  12   1   4      212.33      316.66     26.82 o 
  13   1   4        1.69       32.67     22.24 o 
  14   1   4        2.72      -19.01     25.02 o 
  15   1   4      225.63      168.75     31.10 o 
 -16   2   4      538.02      565.98     38.58 o 
 -15   2   4      668.12      581.00     41.43 o 
 -14   2   4       19.19      -22.81     21.10 o 
 -13   2   4     1254.30     1232.97     43.03 o 
 -12   2   4      485.58      405.00     27.14 o 
 -11   2   4     2636.39     2625.10     53.66 o 
 -10   2   4     5273.09     5095.29     73.97 o 
  -9   2   4        7.99        5.94     10.71 o 
  -8   2   4      130.54      202.47     21.07 o 
  -7   2   4      336.18      140.18     13.05 o 
  -6   2   4      459.84      551.71     19.20 o 
  -5   2   4    18714.98    19487.34    149.67 o 
  -4   2   4     1163.17     1329.70     18.31 o 
  -3   2   4     6436.84     6929.30     61.92 o 
  -2   2   4     2259.54     2439.94     25.78 o 
  -1   2   4    26999.72    26557.00    236.08 o 
   0   2   4       99.91       47.17      5.25 o 
   1   2   4    61039.03    63771.17    494.81 o 
   2   2   4      488.55      617.56     11.19 o 
   3   2   4      140.39      276.86      8.61 o 
   4   2   4      139.42      187.68      8.34 o 
   5   2   4     1085.84     1441.88     17.36 o 
   6   2   4       28.12       20.04      5.42 o 
   7   2   4      723.70      879.22     27.57 o 
   8   2   4       86.53       44.31     14.13 o 
   9   2   4     3441.07     3353.38     59.54 o 
  10   2   4       99.15      107.13     19.65 o 
  11   2   4      194.24      200.45     23.55 o 
  12   2   4      257.70      283.58     26.49 o 
  13   2   4      693.62      785.94     44.20 o 
  14   2   4       50.50       40.00     25.49 o 
  15   2   4      478.71      554.33     40.32 o 
 -16   3   4     1078.33     1043.56     47.30 o 
 -15   3   4      659.56      665.96     38.24 o 
 -14   3   4     1422.74     1211.49     65.38 o 
 -13   3   4       33.66       24.31     20.53 o 
 -12   3   4     4858.53     4450.78     74.47 o 
 -11   3   4     8162.68     8173.44    106.74 o 
 -10   3   4     1238.92     1181.43     35.56 o 
  -9   3   4      398.13      463.32     16.00 o 
  -8   3   4        8.13        6.61      9.94 o 
  -7   3   4      199.29      310.66     13.74 o 
  -6   3   4    16583.39    19103.73    164.38 o 
  -5   3   4     3040.59     3332.43     35.32 o 
  -4   3   4      518.89      426.43     10.53 o 
  -3   3   4     8242.76     7134.40     64.04 o 
  -2   3   4     1958.98     2273.62     30.17 o 
  -1   3   4     2763.50     2693.51     25.51 o 
   0   3   4   170854.33   171096.58   1235.61 o 
   1   3   4    53270.51    54620.03    425.68 o 
   2   3   4      711.60      564.69     25.54 o 
   3   3   4     6373.19     7379.09     61.50 o 
   4   3   4     1485.53     1388.46     18.13 o 
   5   3   4     4236.40     4478.74     39.71 o 
   6   3   4    11096.84    10950.59     83.76 o 
   7   3   4        2.84       25.60      6.38 o 
   8   3   4        2.39       -5.27     13.42 o 
   9   3   4      480.60      400.41     24.78 o 
  10   3   4      783.35      698.05     30.88 o 
  11   3   4      630.82      639.06     31.67 o 
  12   3   4     2104.80     2012.96     52.96 o 
  13   3   4        5.42        1.42     21.73 o 
  14   3   4     3095.27     2991.48     70.66 o 
  15   3   4     2131.79     2267.54     81.14 o 
 -15   4   4      814.12      768.43     46.00 o 
 -14   4   4      714.78      822.09     44.64 o 
 -13   4   4      797.15      789.71     42.20 o 
 -12   4   4      178.32      164.14     37.17 o 
 -11   4   4       32.81       24.16     17.17 o 
 -10   4   4     1466.46     1544.52     39.86 o 
  -9   4   4     2286.93     2454.49     37.25 o 
  -8   4   4     3525.66     3577.82     45.06 o 
  -7   4   4     4883.55     4693.54     53.03 o 
  -6   4   4      466.69      536.42     16.35 o 
  -5   4   4    13012.93    14349.59    105.17 o 
  -4   4   4    13307.14    13229.96    103.52 o 
  -3   4   4     2665.73     2730.69     26.23 o 
  -2   4   4    13879.66    13625.66    126.52 o 
  -1   4   4    11855.88    11185.47     80.24 o 
   0   4   4    63670.58    66821.10    415.90 o 
   1   4   4     6480.08     6737.44     56.99 o 
   2   4   4     3309.22     3565.33     42.19 o 
   3   4   4     2113.42     2386.11     26.54 o 
   4   4   4    16670.17    17807.39    127.22 o 
   5   4   4       26.09       28.95      6.28 o 
   6   4   4       67.81       89.99      7.58 o 
   7   4   4    15144.74    14591.40    110.24 o 
   8   4   4     1580.96     1700.37     40.29 o 
   9   4   4      966.25     1024.45     35.28 o 
  10   4   4     2224.48     2152.37     49.71 o 
  11   4   4        5.00        0.59     18.19 o 
  12   4   4      133.78      195.05     25.56 o 
  13   4   4     1572.44     1312.16     46.96 o 
  14   4   4        3.61       25.07     25.10 o 
  15   4   4        2.17      -33.42     25.37 o 
 -15   5   4      758.42      756.25     49.60 o 
 -14   5   4        2.12       15.37     26.43 o 
 -13   5   4       48.62       38.00     24.94 o 
 -12   5   4      355.65      498.76     34.44 o 
 -11   5   4      239.75      276.95     27.40 o 
 -10   5   4       45.38       29.76     19.52 o 
  -9   5   4      213.50      231.20     23.17 o 
  -8   5   4     2243.51     1943.59     32.54 o 
  -7   5   4     3454.57     3263.64     38.33 o 
  -6   5   4    11845.99    12116.82    100.82 o 
  -5   5   4     4345.87     4232.21     47.12 o 
  -4   5   4     3538.81     3677.29     37.19 o 
  -3   5   4     1237.15     1232.11     19.79 o 
  -2   5   4       89.89      127.10      5.70 o 
  -1   5   4       48.24       57.37      4.68 o 
   0   5   4     9873.52    10536.75     72.12 o 
   1   5   4     4243.32     4510.31     45.05 o 
   2   5   4     3417.07     3598.55     44.61 o 
   3   5   4       25.08       55.14      9.02 o 
   4   5   4      440.14      225.88      9.36 o 
   5   5   4     1451.63     1422.81     20.70 o 
   6   5   4     3538.83     3473.10     35.00 o 
   7   5   4     2676.28     2935.77     34.88 o 
   8   5   4     3922.77     4033.12     74.56 o 
   9   5   4     1988.73     1956.31     61.15 o 
  10   5   4     2166.46     1927.99     55.80 o 
  11   5   4      937.43      973.54     50.95 o 
  12   5   4      136.22      118.27     27.73 o 
  13   5   4       12.05      -13.94     26.05 o 
  14   5   4     1181.91     1233.52     70.69 o 
  15   5   4        6.11       -0.28     31.83 o 
 -15   6   4      197.04      107.49     31.26 o 
 -14   6   4      127.49      133.44     31.14 o 
 -13   6   4     4487.58     4235.93    111.38 o 
 -12   6   4        6.18        7.20     22.64 o 
 -11   6   4      254.85      287.63     27.57 o 
 -10   6   4       73.90       72.61     20.87 o 
  -9   6   4       73.76       70.78     13.18 o 
  -8   6   4      936.95      823.12     20.84 o 
  -7   6   4     1504.92     1502.10     25.78 o 
  -6   6   4     7818.33     8103.87     73.72 o 
  -5   6   4    13824.19    15422.58    135.67 o 
  -4   6   4       31.33       25.60      7.84 o 
  -3   6   4     4575.79     4930.27     39.67 o 
  -2   6   4       38.10       10.59      4.85 o 
  -1   6   4    29576.54    28515.77    182.98 o 
   0   6   4      290.26      407.92     10.86 o 
   1   6   4    54090.97    58844.15    423.59 o 
   2   6   4     3152.07     3449.37     39.24 o 
   3   6   4      161.88      115.49      9.70 o 
   4   6   4     4671.89     4835.26     47.69 o 
   5   6   4      741.25      475.43     13.63 o 
   6   6   4     4369.70     4732.54     45.01 o 
   7   6   4       23.12       29.51      8.37 o 
   8   6   4       15.63        5.04     13.34 o 
   9   6   4     2368.78     2393.31     59.43 o 
  10   6   4      973.77     1001.72     42.59 o 
  11   6   4      956.33      915.46     43.34 o 
  12   6   4     1316.71     1238.86     51.61 o 
  13   6   4     2134.78     2024.86     67.26 o 
  14   6   4      139.63      142.81     34.47 o 
 -15   7   4      857.44      936.70     51.54 o 
 -14   7   4     4853.23     4726.46    101.03 o 
 -13   7   4      301.12      267.13     50.21 o 
 -12   7   4     4505.77     4581.92     91.61 o 
 -11   7   4     3504.21     3618.53     76.86 o 
 -10   7   4      157.28      162.90     29.86 o 
  -9   7   4     3383.25     3334.48     43.52 o 
  -8   7   4        0.54        4.29     10.28 o 
  -7   7   4     1887.16     1928.07     38.83 o 
  -6   7   4      888.70     1122.01     28.12 o 
  -5   7   4     1795.18     2117.78     42.04 o 
  -4   7   4    13977.17    14954.76    120.74 o 
  -3   7   4      457.76      324.08      9.24 o 
  -2   7   4    16658.97    16685.09    111.72 o 
  -1   7   4      203.03      174.91      7.25 o 
   0   7   4    87862.12    89237.33    638.80 o 
   1   7   4     5318.86     4901.79     46.04 o 
   2   7   4    16106.87    17281.80    133.92 o 
   3   7   4    12296.76    12845.73    148.66 o 
   4   7   4     2792.88     2444.87     34.30 o 
   5   7   4     4720.68     4501.75     47.40 o 
   6   7   4      319.58      281.64     12.36 o 
   7   7   4      734.49      697.97     17.99 o 
   8   7   4       10.00       -9.26     11.54 o 
   9   7   4      885.61      929.29     39.73 o 
  10   7   4     2934.15     2817.37     67.97 o 
  11   7   4      451.00      349.86     32.76 o 
  12   7   4     3395.27     3325.43     81.29 o 
  13   7   4      459.55      371.91     39.60 o 
  14   7   4     1980.19     2231.39     73.81 o 
 -14   8   4      310.33      360.77     38.57 o 
 -13   8   4     3812.51     3595.30    145.02 o 
 -12   8   4     2715.62     2578.69     69.37 o 
 -11   8   4      528.26      520.55     35.65 o 
 -10   8   4     2353.43     2392.53     60.37 o 
  -9   8   4      544.89      569.13     20.20 o 
  -8   8   4     2644.57     2836.66     39.87 o 
  -7   8   4      717.01      665.47     20.03 o 
  -6   8   4      108.81      109.32     14.26 o 
  -5   8   4     6417.50     6346.89     75.85 o 
  -4   8   4      229.12      186.62     10.63 o 
  -3   8   4     4989.43     4671.30     42.34 o 
  -2   8   4     4227.63     4156.59     34.68 o 
  -1   8   4    17090.40    17156.61    114.69 o 
   0   8   4        6.17        7.32      5.36 o 
   1   8   4    32002.10    32905.71    244.10 o 
   2   8   4       21.66       67.10     11.55 o 
   3   8   4     2267.41     2062.56     36.09 o 
   4   8   4     3583.96     3659.46     64.71 o 
   5   8   4      417.14      305.98     14.01 o 
   6   8   4      387.77      358.98     14.22 o 
   7   8   4      269.07      240.75     13.50 o 
   8   8   4      887.77      995.31     29.39 o 
   9   8   4     2602.22     2593.61     63.82 o 
  10   8   4      426.40      389.29     31.92 o 
  11   8   4     1502.94     1679.78     58.39 o 
  12   8   4     1724.74     1623.83     70.11 o 
  13   8   4     4836.74     4839.95    104.47 o 
  14   8   4      146.12      135.34     36.63 o 
 -14   9   4      488.32      565.50     44.82 o 
 -13   9   4       50.40        3.84     26.86 o 
 -12   9   4     3867.73     4120.22     89.95 o 
 -11   9   4      300.91      287.90     45.73 o 
 -10   9   4      524.44      433.50     31.71 o 
  -9   9   4      230.92      314.55     17.83 o 
  -8   9   4     6825.68     6850.50     71.95 o 
  -7   9   4      139.44      137.76     26.96 o 
  -6   9   4     8004.66     7906.13     93.69 o 
  -5   9   4     2567.12     2433.86     32.98 o 
  -4   9   4     2134.91     2037.24     28.58 o 
  -3   9   4      734.36      758.00     17.08 o 
  -2   9   4    13567.65    13111.39     98.48 o 
  -1   9   4       79.20       79.35      6.58 o 
   0   9   4    14259.24    15153.36    119.89 o 
   1   9   4    12001.09    12777.20    103.44 o 
   2   9   4      478.36      427.63     18.73 o 
   3   9   4     1072.91     1062.66     22.96 o 
   4   9   4      257.51      299.97     20.07 o 
   5   9   4     1696.50     1667.45     31.81 o 
   6   9   4     1594.25     1508.31     27.00 o 
   7   9   4     1556.57     1689.04     52.51 o 
   8   9   4     1128.06     1046.75     26.20 o 
   9   9   4      929.60      977.03     46.75 o 
  10   9   4     1215.58     1087.13     47.11 o 
  11   9   4     2334.75     2333.59     67.32 o 
  12   9   4     1585.48     1786.92     65.35 o 
  13   9   4      148.98      218.69     53.60 o 
 -13  10   4       19.36      -17.16     26.55 o 
 -12  10   4      799.18      754.66     72.28 o 
 -11  10   4      808.05      786.36     42.43 o 
 -10  10   4     1738.33     1836.41     89.71 o 
  -9  10   4     4064.05     3873.86     52.05 o 
  -8  10   4      346.03      362.30     20.67 o 
  -7  10   4    11487.46    11242.57    126.19 o 
  -6  10   4      524.93      502.67     18.77 o 
  -5  10   4     3423.52     3121.93     39.05 o 
  -4  10   4     3686.56     3434.04     40.13 o 
  -3  10   4      684.70      621.99     15.99 o 
  -2  10   4     5558.32     5397.45     52.72 o 
  -1  10   4     1827.16     1633.53     61.56 o 
   0  10   4      586.53      613.62     29.12 o 
   1  10   4      358.30      384.52     19.53 o 
   2  10   4     1501.55     1509.39     32.67 o 
   3  10   4      244.70      226.16     11.66 o 
   4  10   4     1308.34     1407.42     33.58 o 
   5  10   4     2836.00     2744.48     42.56 o 
   6  10   4     1862.87     1794.59     34.83 o 
   7  10   4     1539.47     1363.42     27.62 o 
   8  10   4     2164.49     2071.66     36.70 o 
   9  10   4       24.88       47.77     23.22 o 
  10  10   4      432.82      494.78     36.86 o 
  11  10   4      453.16      294.59     33.21 o 
  12  10   4      102.99      105.32     48.32 o 
  13  10   4        3.01      -24.71     29.26 o 
 -13  11   4      161.59       99.72     33.06 o 
 -12  11   4       38.60       45.55     28.50 o 
 -11  11   4     1068.32     1119.04     50.51 o 
 -10  11   4        2.22       26.66     28.88 o 
  -9  11   4     1013.72      984.90     30.89 o 
  -8  11   4     2473.69     2399.23     51.03 o 
  -7  11   4      484.60      394.82     23.97 o 
  -6  11   4     4578.56     4527.02     67.32 o 
  -5  11   4     2654.58     2881.81     59.68 o 
  -4  11   4      611.95      481.03     23.19 o 
  -3  11   4     4819.96     4884.75     70.08 o 
  -2  11   4     6751.68     6753.60     86.53 o 
  -1  11   4      484.51      541.06     23.78 o 
   0  11   4     4912.18     4726.43     67.67 o 
   1  11   4     1058.04     1049.31     32.31 o 
   2  11   4      830.79     1085.69     37.28 o 
   3  11   4      648.68      506.64     24.69 o 
   4  11   4      553.52      518.41     28.54 o 
   5  11   4      637.90      487.06     31.80 o 
   6  11   4       70.32       39.18     15.01 o 
   7  11   4     1129.06     1169.28     39.67 o 
   8  11   4     2483.96     2462.48     41.74 o 
   9  11   4     2487.16     2409.70     66.57 o 
  10  11   4      145.79      100.01     28.14 o 
  11  11   4       66.18       95.01     30.31 o 
  12  11   4       46.39       14.79     37.14 o 
 -12  12   4      173.83      265.63     45.05 o 
 -11  12   4      818.17      944.52     59.67 o 
 -10  12   4      250.26      324.91     41.21 o 
  -9  12   4        9.08       14.48     17.49 o 
  -8  12   4      278.90      297.89     25.50 o 
  -7  12   4        3.28       -8.37     16.74 o 
  -6  12   4        0.25        4.90     16.72 o 
  -5  12   4      107.33      101.16     19.05 o 
  -4  12   4      725.38      732.38     45.02 o 
  -3  12   4       25.37       10.86     16.68 o 
  -2  12   4     1857.13     1837.41     42.47 o 
  -1  12   4      957.96     1063.35     51.57 o 
   0  12   4        0.38       -2.67     15.31 o 
   1  12   4      402.19      355.00     22.62 o 
   2  12   4      260.07      243.10     21.17 o 
   3  12   4        3.35        5.28     15.24 o 
   4  12   4     1247.65     1181.77     37.08 o 
   5  12   4        5.64       -8.37     15.45 o 
   6  12   4      226.79      218.35     19.07 o 
   7  12   4      542.02      658.78     23.99 o 
   8  12   4        1.96        6.61     18.39 o 
   9  12   4     1048.65     1017.57     90.28 o 
  10  12   4      220.03      219.84     32.95 o 
  11  12   4      919.16      910.66     51.00 o 
  12  12   4      388.95      386.06     41.47 o 
 -12  13   4      414.30      501.07     53.31 o 
 -11  13   4      482.44      484.75     50.76 o 
 -10  13   4     1590.17     1536.68     72.72 o 
  -9  13   4      301.58      379.37     25.04 o 
  -8  13   4      736.24      765.06     32.49 o 
  -7  13   4       86.50      118.39     21.43 o 
  -6  13   4     2688.33     2542.76     53.23 o 
  -5  13   4      157.69       94.69     20.91 o 
  -4  13   4     1226.18     1279.23     38.69 o 
  -3  13   4      580.77      538.06     27.92 o 
  -2  13   4       22.22       28.04     17.72 o 
  -1  13   4     1847.80     1783.52     43.30 o 
   0  13   4      195.78      139.13     19.65 o 
   1  13   4      414.06      420.10     25.73 o 
   2  13   4     1518.93     1421.68     40.10 o 
   3  13   4      160.68      218.22     21.97 o 
   4  13   4     1650.64     1752.55     43.78 o 
   5  13   4      459.33      481.30     25.97 o 
   6  13   4     2363.35     2341.59     57.06 o 
   7  13   4      977.76      979.94     31.66 o 
   8  13   4      333.63      366.75     27.87 o 
   9  13   4      311.97      353.34     43.79 o 
  10  13   4      457.32      518.93    107.08 o 
  11  13   4     2307.16     2298.85     91.70 o 
 -11  14   4      381.85      347.54     49.23 o 
 -10  14   4      545.07      761.49     57.31 o 
  -9  14   4      951.37     1045.54     35.45 o 
  -8  14   4      359.71      380.00     28.67 o 
  -7  14   4    12123.77    11775.45    141.68 o 
  -6  14   4      843.45      779.04     33.31 o 
  -5  14   4     6809.04     6699.35     94.64 o 
  -4  14   4      317.04      312.00     27.84 o 
  -3  14   4      337.84      373.00     26.52 o 
  -2  14   4     3001.35     2870.43     83.41 o 
  -1  14   4      396.52      456.05     27.60 o 
   0  14   4      335.68      396.12     30.73 o 
   1  14   4        1.70      -12.11     18.38 o 
   2  14   4     3041.56     3052.20     58.53 o 
   3  14   4      313.13      349.27     25.84 o 
   4  14   4     1381.83     1506.97     42.56 o 
   5  14   4     2018.50     1964.16     47.05 o 
   6  14   4      896.74      844.28     49.30 o 
   7  14   4     7232.07     6897.09     86.71 o 
   8  14   4     1708.23     1897.76     51.24 o 
   9  14   4      566.98      564.95     51.93 o 
  10  14   4     2373.03     2423.79     91.34 o 
 -10  15   4     2498.20     2688.29     98.54 o 
  -9  15   4       97.20       76.59     22.77 o 
  -8  15   4     2719.34     2659.06     60.47 o 
  -7  15   4       23.78       33.28     21.65 o 
  -6  15   4     7637.69     7260.89    103.09 o 
  -5  15   4     3210.79     3307.39     74.65 o 
  -4  15   4     3905.33     3700.46     67.87 o 
  -3  15   4     2970.79     2776.90     59.56 o 
  -2  15   4      184.35      199.93     24.22 o 
  -1  15   4     1399.80     1518.96     44.74 o 
   0  15   4      298.02      324.73     27.17 o 
   1  15   4      147.80      146.30     23.15 o 
   2  15   4     1527.16     1494.44     44.76 o 
   3  15   4       30.41       -3.05     19.55 o 
   4  15   4     1251.63     1305.97     42.44 o 
   5  15   4     2705.33     2579.04     56.30 o 
   6  15   4     2849.18     2855.71     53.86 o 
   7  15   4      134.92      156.24     22.42 o 
   8  15   4     3844.37     3865.02     88.23 o 
   9  15   4     1102.15     1105.05     66.37 o 
  -9  16   4      750.07      870.34     36.85 o 
  -8  16   4       62.75       60.50     25.58 o 
  -7  16   4     1585.81     1522.60     53.49 o 
  -6  16   4       54.35       32.50     23.25 o 
  -5  16   4     2703.78     2575.51     59.15 o 
  -4  16   4      788.21      639.46     34.07 o 
  -3  16   4      374.60      389.71     30.27 o 
  -2  16   4      831.05      680.87     34.64 o 
  -1  16   4      754.58      811.88     35.56 o 
   0  16   4       12.73        9.94     21.45 o 
   1  16   4     3704.83     3315.48    105.28 o 
   2  16   4     1030.61      946.27     37.85 o 
   3  16   4       70.06       26.23     21.40 o 
   4  16   4       20.76        8.45     22.00 o 
   5  16   4      781.92      871.76     37.52 o 
   6  16   4      505.97      405.69     27.34 o 
   7  16   4      900.87      853.67     44.91 o 
   8  16   4      165.22      239.22     33.64 o 
  -8  17   4        3.05      -32.87     24.89 o 
  -7  17   4       10.89       -9.11     23.53 o 
  -6  17   4      128.86      129.90     25.76 o 
  -5  17   4        1.56       -6.98     22.79 o 
  -4  17   4     2395.39     2392.93     59.22 o 
  -3  17   4      108.89      145.56     25.12 o 
  -2  17   4     3116.65     3077.67     66.39 o 
  -1  17   4       39.86       45.56     23.38 o 
   0  17   4     3374.18     3553.34     70.74 o 
   1  17   4      670.67      620.96     35.03 o 
   2  17   4     1594.51     1522.57     48.44 o 
   3  17   4     4464.96     4182.15     82.33 o 
   4  17   4      330.61      358.36     31.32 o 
   5  17   4      244.04      354.40     31.13 o 
   6  17   4        0.43      -11.36     21.38 o 
   7  17   4        9.92       22.94     22.87 o 
  -6  18   4        2.07       -5.82     28.67 o 
  -5  18   4       32.25       22.48     25.33 o 
  -4  18   4     1605.44     1618.44     53.60 o 
  -3  18   4     2283.50     2239.81     59.40 o 
  -2  18   4     1237.53     1262.69     55.38 o 
  -1  18   4     3457.41     3412.49     81.78 o 
   0  18   4      132.42      128.29     27.10 o 
   1  18   4     1363.41     1450.77     49.93 o 
   2  18   4      735.68      783.14     39.74 o 
   3  18   4      936.55     1053.75     52.79 o 
   4  18   4       49.74       65.17     27.11 o 
   5  18   4      100.61       53.23     26.66 o 
   6  18   4      155.46      156.11     26.97 o 
  -4  19   4        6.17      -38.33     25.56 o 
  -3  19   4      318.30      301.87     33.05 o 
  -2  19   4       83.87       56.81     28.01 o 
  -1  19   4      424.70      440.08     37.91 o 
   0  19   4      225.71      236.74     30.99 o 
   1  19   4       45.04       53.71     27.08 o 
   2  19   4      977.37     1041.19     46.36 o 
   3  19   4      471.27      392.18     35.94 o 
 -16   1   5      445.31      465.06     36.40 o 
 -15   1   5      195.09       87.24     25.04 o 
 -14   1   5     1748.49     1665.47     49.77 o 
 -13   1   5     1815.95     1991.20     51.74 o 
 -12   1   5     8032.81     8026.28    149.77 o 
 -11   1   5      932.44      881.15     32.44 o 
 -10   1   5     1469.77     1508.38     41.31 o 
  -9   1   5      157.82      127.53     15.60 o 
  -8   1   5     2248.92     1997.45     37.79 o 
  -7   1   5      119.09       90.23     12.04 o 
  -6   1   5     6789.88     6967.63     63.27 o 
  -5   1   5    27289.95    30407.31    247.95 o 
  -4   1   5      424.46      457.04     11.15 o 
  -3   1   5     1432.99     1784.22     17.04 o 
  -2   1   5     6034.39     6759.40     49.89 o 
  -1   1   5      248.49      590.91     14.92 o 
   0   1   5     2690.13     2619.18     25.70 o 
   1   1   5        3.85       24.90      6.32 o 
   2   1   5    10564.60    11221.58    150.98 o 
   3   1   5     5691.70     5900.54     74.45 o 
   4   1   5     2216.24     2353.73     67.82 o 
   5   1   5       20.52        5.87      5.18 o 
   6   1   5     4366.50     4644.83     64.27 o 
   7   1   5      201.44      171.23     16.05 o 
   8   1   5     3479.20     3705.85     59.53 o 
   9   1   5     6196.18     5953.20     83.96 o 
  10   1   5       54.24       24.54     17.43 o 
  11   1   5     1115.98     1065.99     38.43 o 
  12   1   5     1849.69     1957.76     53.18 o 
  13   1   5      584.29      510.77     33.87 o 
  14   1   5     1265.99     1314.32     72.89 o 
  15   1   5      266.00      260.12     33.11 o 
 -16   2   5      635.84      586.64     40.20 o 
 -15   2   5      902.20     1045.84     48.14 o 
 -14   2   5     3216.17     3116.14     66.03 o 
 -13   2   5     3309.04     3176.29     64.42 o 
 -12   2   5      345.89      448.72     28.46 o 
 -11   2   5    10518.73    10202.54    123.62 o 
 -10   2   5     1269.53     1347.65     36.34 o 
  -9   2   5      598.17      640.45     20.38 o 
  -8   2   5     2154.73     2005.97     42.68 o 
  -7   2   5     2588.91     2696.06     42.47 o 
  -6   2   5    13220.09    14132.79    114.39 o 
  -5   2   5      410.42      516.94     13.95 o 
  -4   2   5    37645.39    39707.55    315.70 o 
  -3   2   5    14187.09    15140.11    106.94 o 
  -2   2   5    15834.85    14500.83    409.35 o 
  -1   2   5       57.89      152.10     12.27 o 
   0   2   5     2413.05     2295.80     34.74 o 
   1   2   5    12193.56    12287.39    102.50 o 
   2   2   5     3922.67     3450.98     51.45 o 
   3   2   5     1456.39     1571.53     19.87 o 
   4   2   5      597.23      724.48     14.17 o 
   5   2   5      560.31      773.26     14.73 o 
   6   2   5      408.30      377.24     10.81 o 
   7   2   5      466.55      391.28     20.19 o 
   8   2   5     9813.59     9701.68    115.33 o 
   9   2   5        4.46       23.06     16.06 o 
  10   2   5     8521.99     8769.44    114.02 o 
  11   2   5     3412.97     3039.92     62.31 o 
  12   2   5     1951.26     2104.22     62.97 o 
  13   2   5     7745.51     7682.46    115.28 o 
  14   2   5      820.05      915.73     52.68 o 
  15   2   5     5783.66     5791.83    104.79 o 
 -16   3   5      669.89      757.81     48.61 o 
 -15   3   5      315.15      237.39     29.67 o 
 -14   3   5     1615.35     1514.84     72.41 o 
 -13   3   5     1023.70      928.95     37.38 o 
 -12   3   5     3601.84     3657.12     66.57 o 
 -11   3   5     9856.77     9390.42    117.36 o 
 -10   3   5     8201.43     8250.85    160.85 o 
  -9   3   5     1621.14     1719.32     32.39 o 
  -8   3   5       12.32       22.35      9.99 o 
  -7   3   5       14.27       77.25     10.04 o 
  -6   3   5      211.51      245.82     12.48 o 
  -5   3   5     2680.53     2412.42     33.58 o 
  -4   3   5     5546.19     6368.96     60.50 o 
  -3   3   5      369.01      425.98     20.63 o 
  -2   3   5     1368.14     1426.99     19.19 o 
  -1   3   5      611.70      928.37     15.84 o 
   0   3   5     2707.07     2275.35     24.01 o 
   1   3   5      375.22      311.62      9.91 o 
   2   3   5     3522.61     3620.21     42.09 o 
   3   3   5     4770.00     4417.17     41.14 o 
   4   3   5     2429.59     2457.81     25.93 o 
   5   3   5       16.86        8.69      5.86 o 
   6   3   5      854.85     1099.11     16.80 o 
   7   3   5     2973.73     3109.24     35.03 o 
   8   3   5     1581.73     1499.79     42.54 o 
   9   3   5     5562.51     5550.41     81.51 o 
  10   3   5      277.34      279.11     23.85 o 
  11   3   5      744.07      750.63     41.25 o 
  12   3   5     2895.24     2709.04     62.93 o 
  13   3   5     2028.58     2235.36     59.35 o 
  14   3   5     2246.41     2329.18     63.29 o 
  15   3   5      391.24      455.99     37.95 o 
 -15   4   5      454.54      395.27     39.12 o 
 -14   4   5       50.78        5.19     25.25 o 
 -13   4   5      475.81      537.16     52.86 o 
 -12   4   5     1423.46     1097.12     50.51 o 
 -11   4   5     3666.63     3574.64     73.36 o 
 -10   4   5     8631.70     8561.69    123.02 o 
  -9   4   5     2282.35     2415.48     42.95 o 
  -8   4   5     7769.07     7933.68     91.62 o 
  -7   4   5     1322.46     1122.08     26.93 o 
  -6   4   5       42.87       30.79      8.17 o 
  -5   4   5     2596.69     2299.04     26.19 o 
  -4   4   5      655.80      828.12     13.63 o 
  -3   4   5    11725.00    12539.82     98.48 o 
  -2   4   5      973.25      993.62     14.85 o 
  -1   4   5     1065.48     1144.06     15.51 o 
   0   4   5       15.99       41.69     13.02 o 
   1   4   5      219.97      166.17      8.03 o 
   2   4   5    14771.46    14853.64    437.31 o 
   3   4   5     7503.53     7762.52     66.21 o 
   4   4   5     4847.75     5168.42     48.53 o 
   5   4   5     5538.86     5439.75     51.03 o 
   6   4   5    14303.75    14435.80    108.56 o 
   7   4   5     8044.83     8884.70     72.60 o 
   8   4   5     2917.72     2773.94     70.63 o 
   9   4   5     1899.55     2045.52     47.51 o 
  10   4   5        7.75       21.20     18.33 o 
  11   4   5       41.62       80.46     21.65 o 
  12   4   5      820.04      899.23     38.46 o 
  13   4   5      136.56       96.13     25.45 o 
  14   4   5       10.28       15.40     25.43 o 
  15   4   5      126.39      130.37     31.23 o 
 -15   5   5      180.61      246.34     35.49 o 
 -14   5   5        4.93       35.62     27.29 o 
 -13   5   5        3.24       -7.05     24.11 o 
 -12   5   5      244.10      303.76     29.25 o 
 -11   5   5     4255.74     4035.29    100.85 o 
 -10   5   5     2047.84     1916.24     51.33 o 
  -9   5   5     1446.69     1466.72     29.77 o 
  -8   5   5     1423.09     1283.44     39.78 o 
  -7   5   5     6337.97     6336.61     69.27 o 
  -6   5   5     4871.81     4408.75     46.01 o 
  -5   5   5       34.70       28.62      6.97 o 
  -4   5   5      482.35      422.98     10.69 o 
  -3   5   5     1762.90     1626.15     19.90 o 
  -2   5   5      891.37      830.30     13.18 o 
  -1   5   5     3352.83     3124.16     28.67 o 
   0   5   5      339.88      296.76      9.44 o 
   1   5   5    36499.93    36886.82    269.46 o 
   2   5   5      610.17      562.87     15.10 o 
   3   5   5    57790.79    60157.44    435.63 o 
   4   5   5     3719.18     3988.67     37.93 o 
   5   5   5    32891.34    33504.75    251.49 o 
   6   5   5    17807.52    18651.88    147.63 o 
   7   5   5    22313.56    22726.11    177.31 o 
   8   5   5    12471.36    12143.78    160.14 o 
   9   5   5      107.99      166.07     23.57 o 
  10   5   5      507.80      436.60     31.48 o 
  11   5   5      406.49      414.59     32.72 o 
  12   5   5      251.05      170.60     31.99 o 
  13   5   5       10.96       18.59     27.87 o 
  14   5   5      218.44      309.81     38.05 o 
 -15   6   5      424.35      351.29     39.17 o 
 -14   6   5     1670.97     1798.05    115.98 o 
 -13   6   5       70.59       78.33     37.15 o 
 -12   6   5     1808.51     1680.00     55.35 o 
 -11   6   5       29.07       26.22     20.56 o 
 -10   6   5      172.79      171.83     39.47 o 
  -9   6   5        5.95       -8.60     11.68 o 
  -8   6   5     4864.06     4880.56     58.66 o 
  -7   6   5     2885.29     2795.78     40.43 o 
  -6   6   5      834.34      773.56     19.03 o 
  -5   6   5     4705.97     5048.40     45.91 o 
  -4   6   5     6709.27     7076.29     57.87 o 
  -3   6   5       15.52       11.64      5.92 o 
  -2   6   5     2524.40     2446.80     25.05 o 
  -1   6   5      533.84      572.44     11.06 o 
   0   6   5      946.44      967.35     20.14 o 
   1   6   5     3716.97     3791.64     38.02 o 
   2   6   5     3033.75     2554.27     29.40 o 
   3   6   5        0.11       18.73      8.52 o 
   4   6   5     7049.60     7478.75     67.06 o 
   5   6   5     1032.96     1153.28     19.73 o 
   6   6   5     2985.99     3024.52     33.77 o 
   7   6   5    11049.51    11299.37     97.98 o 
   8   6   5       77.73       93.09     20.86 o 
   9   6   5     1517.52     1211.31     46.90 o 
  10   6   5      815.85      730.91     38.44 o 
  11   6   5        2.80        9.80     22.54 o 
  12   6   5       10.57       17.31     25.22 o 
  13   6   5      415.17      531.71     42.54 o 
  14   6   5      407.94      488.23     44.64 o 
 -15   7   5      102.98      174.76     35.82 o 
 -14   7   5       97.79      207.55     32.79 o 
 -13   7   5      510.82      461.98     35.72 o 
 -12   7   5       45.36       48.74     25.09 o 
 -11   7   5      775.30      844.75     39.08 o 
 -10   7   5        9.22       32.54     20.95 o 
  -9   7   5     1425.47     1415.51     36.99 o 
  -8   7   5     2653.77     2736.63     38.09 o 
  -7   7   5     1838.38     2029.02     45.31 o 
  -6   7   5      555.22      613.96     19.02 o 
  -5   7   5      193.74      211.40     11.16 o 
  -4   7   5      669.59      618.24     13.70 o 
  -3   7   5     1440.12     1568.48     20.29 o 
  -2   7   5      498.83      403.72     12.98 o 
  -1   7   5    10478.82    11309.04     79.02 o 
   0   7   5      365.83      344.65     20.84 o 
   1   7   5     1585.79     1515.88     22.18 o 
   2   7   5     2562.50     3291.13     35.69 o 
   3   7   5      495.43      467.77     20.23 o 
   4   7   5     4440.25     5122.86     51.90 o 
   5   7   5     4093.82     4361.76     43.85 o 
   6   7   5     1182.79     1208.90     22.00 o 
   7   7   5      374.18      375.38     14.06 o 
   8   7   5      157.16      100.57     21.36 o 
   9   7   5      270.03      313.79     28.83 o 
  10   7   5      596.64      627.24     36.68 o 
  11   7   5        8.03      -18.46     23.03 o 
  12   7   5      424.10      376.69     36.85 o 
  13   7   5      206.18      309.12     46.44 o 
  14   7   5       45.93       85.52     39.93 o 
 -14   8   5      178.84      224.67     33.43 o 
 -13   8   5      343.99      411.33     36.27 o 
 -12   8   5        9.45       -2.77     24.18 o 
 -11   8   5      557.77      480.11     34.53 o 
 -10   8   5     2470.14     2431.50     68.99 o 
  -9   8   5     2308.92     2241.27     36.70 o 
  -8   8   5     1320.01     1198.84     26.93 o 
  -7   8   5     1268.07     1239.25     27.41 o 
  -6   8   5      101.21      128.87     12.71 o 
  -5   8   5       14.43        7.80      9.81 o 
  -4   8   5     3904.50     3850.03     37.36 o 
  -3   8   5        5.49        4.30      5.64 o 
  -2   8   5      683.05      946.18     15.21 o 
  -1   8   5       22.78       17.60      6.21 o 
   0   8   5     1109.84     1155.84     18.69 o 
   1   8   5    14008.98    15688.50    123.95 o 
   2   8   5     3679.91     3925.20     42.84 o 
   3   8   5      109.67      131.93     12.71 o 
   4   8   5     1048.09      846.46     25.35 o 
   5   8   5     5260.19     5146.31     54.20 o 
   6   8   5     2778.79     2731.08     34.40 o 
   7   8   5     3270.68     3268.69     38.87 o 
   8   8   5       45.34       30.32     15.95 o 
   9   8   5      872.83      926.75     40.94 o 
  10   8   5        5.09       -8.50     21.71 o 
  11   8   5      829.87      985.62     58.45 o 
  12   8   5      102.11      170.02     32.22 o 
  13   8   5      397.77      459.36     41.82 o 
 -14   9   5      179.96      153.97     33.55 o 
 -13   9   5      846.28      795.35     46.20 o 
 -12   9   5      497.12      405.82     35.77 o 
 -11   9   5     1988.07     1964.00     58.99 o 
 -10   9   5        0.04       19.86     21.72 o 
  -9   9   5     3881.25     3819.59     50.15 o 
  -8   9   5     4247.92     4291.65     52.84 o 
  -7   9   5     8777.10     8557.26    100.56 o 
  -6   9   5     4758.93     4701.08     51.87 o 
  -5   9   5     1915.89     2223.20     38.76 o 
  -4   9   5     2404.10     2616.03     33.94 o 
  -3   9   5      932.25     1107.35     22.22 o 
  -2   9   5       59.86       55.64      6.19 o 
  -1   9   5      310.01      521.48     11.75 o 
   0   9   5      168.41       82.24     11.17 o 
   1   9   5     3432.02     3425.29     47.62 o 
   2   9   5     5648.15     6152.45     58.08 o 
   3   9   5     9768.31     9712.34     84.12 o 
   4   9   5     3284.08     3161.14     90.74 o 
   5   9   5     3990.88     3746.83     49.28 o 
   6   9   5     2543.00     2699.79     46.93 o 
   7   9   5      917.80     1007.28     23.39 o 
   8   9   5     2473.11     2657.89     58.00 o 
   9   9   5     2320.63     1927.18     58.70 o 
  10   9   5      407.30      511.25     36.27 o 
  11   9   5       15.08       22.09     26.68 o 
  12   9   5      650.84      684.96     44.89 o 
  13   9   5       65.10       82.04     31.67 o 
 -13  10   5      380.32      409.36     38.73 o 
 -12  10   5      376.65      439.42     37.92 o 
 -11  10   5       78.57       88.35     25.89 o 
 -10  10   5     2958.29     3014.86     71.85 o 
  -9  10   5      121.02      169.28     17.95 o 
  -8  10   5      341.18      341.48     21.02 o 
  -7  10   5     2907.84     3163.41     42.43 o 
  -6  10   5      749.51      712.94     24.66 o 
  -5  10   5     4402.24     4441.88     53.68 o 
  -4  10   5        3.92      -13.91      9.27 o 
  -3  10   5     3468.82     3379.33     54.10 o 
  -2  10   5     1687.42     1684.71     19.62 o 
  -1  10   5      380.53      353.02     11.68 o 
   0  10   5      849.37      917.56     23.23 o 
   1  10   5       19.38       21.76      6.79 o 
   2  10   5     8579.20     8537.31     75.79 o 
   3  10   5       76.71       65.10      9.44 o 
   4  10   5     3565.87     3761.85     48.23 o 
   5  10   5     1216.90     1079.83     27.91 o 
   6  10   5      894.83      951.20     27.12 o 
   7  10   5     4770.67     4683.16     55.74 o 
   8  10   5      267.89      334.09     20.78 o 
   9  10   5      424.74      460.99     35.35 o 
  10  10   5      143.43       87.08     27.23 o 
  11  10   5      233.59      303.67     34.77 o 
  12  10   5      489.17      469.26     53.90 o 
  13  10   5      692.25      529.88     44.92 o 
 -13  11   5     1397.72     1403.11     59.96 o 
 -12  11   5       72.98      149.36     32.41 o 
 -11  11   5      730.54      851.00     72.33 o 
 -10  11   5      696.45      764.95     79.00 o 
  -9  11   5      261.67      310.66     37.04 o 
  -8  11   5      334.51      331.21     18.68 o 
  -7  11   5     2850.07     2846.19     56.89 o 
  -6  11   5       53.62       58.71     19.76 o 
  -5  11   5    10225.74     9820.38    115.30 o 
  -4  11   5      651.30      587.75     33.95 o 
  -3  11   5     1589.54     1386.24     36.45 o 
  -2  11   5     2565.12     2476.51     63.02 o 
  -1  11   5    13860.15    13840.24    154.00 o 
   0  11   5     1434.67     1279.66     34.85 o 
   1  11   5     3471.26     3202.55     54.03 o 
   2  11   5       32.45       14.21     14.56 o 
   3  11   5     5102.77     4770.38     68.23 o 
   4  11   5     2421.36     2418.12     62.05 o 
   5  11   5     7846.69     7879.37     96.95 o 
   6  11   5     2333.58     2368.31     41.71 o 
   7  11   5     3698.22     3859.81     51.18 o 
   8  11   5      949.25      841.74     34.07 o 
   9  11   5     4664.28     4889.61     97.78 o 
  10  11   5     1901.62     2073.84     68.75 o 
  11  11   5      997.11     1083.44     54.39 o 
  12  11   5     2524.45     2649.75     78.51 o 
 -12  12   5      417.43      439.53     70.40 o 
 -11  12   5     2496.14     2802.54     92.96 o 
 -10  12   5        2.57      -19.27     28.83 o 
  -9  12   5     3160.50     3223.08     72.11 o 
  -8  12   5      107.43      116.28     20.45 o 
  -7  12   5        1.52        6.60     29.95 o 
  -6  12   5     2113.95     2008.62     52.27 o 
  -5  12   5       20.32        6.19     20.03 o 
  -4  12   5     5924.25     5636.02     96.18 o 
  -3  12   5      123.78      140.65     19.18 o 
  -2  12   5     2157.11     2024.49     45.01 o 
  -1  12   5     8573.89     8520.45    105.10 o 
   0  12   5     3845.32     3838.56     62.54 o 
   1  12   5     9003.02     8764.52    106.90 o 
   2  12   5      712.66      822.19     29.53 o 
   3  12   5      810.62      819.48     29.59 o 
   4  12   5     1567.66     1513.58     45.09 o 
   5  12   5       10.34        7.59     15.38 o 
   6  12   5      399.05      436.43     22.49 o 
   7  12   5      184.33      186.17     17.74 o 
   8  12   5     2647.02     2656.94     66.51 o 
   9  12   5      262.11      216.03     38.40 o 
  10  12   5     3105.03     3408.99     97.97 o 
  11  12   5     1487.14     1631.05     64.11 o 
  12  12   5     1695.00     2027.97    122.95 o 
 -12  13   5     2849.34     3239.97    251.09 o 
 -11  13   5      622.08      596.23     89.51 o 
 -10  13   5      894.09      905.53    112.85 o 
  -9  13   5       10.90       12.26     18.76 o 
  -8  13   5      122.42      135.92     22.36 o 
  -7  13   5       93.54      130.41     21.75 o 
  -6  13   5      530.74      542.40     33.23 o 
  -5  13   5     2545.54     2434.32     52.29 o 
  -4  13   5      948.11      969.49     43.58 o 
  -3  13   5     7198.24     7201.56     96.49 o 
  -2  13   5      915.73      870.10     46.16 o 
  -1  13   5     5060.37     5268.08     78.21 o 
   0  13   5     3714.29     3883.00     65.09 o 
   1  13   5     2188.72     2242.10     49.05 o 
   2  13   5     4278.53     4186.12     76.48 o 
   3  13   5     3604.99     3650.21     62.56 o 
   4  13   5       39.31       65.25     18.72 o 
   5  13   5      771.82      760.32     30.97 o 
   6  13   5      836.14      785.57     37.35 o 
   7  13   5       42.70       28.39     15.69 o 
   8  13   5      494.64      541.20     37.17 o 
   9  13   5     5368.69     5212.31    129.67 o 
  10  13   5      145.82      165.73     61.94 o 
  11  13   5     2981.24     3159.90    151.32 o 
 -11  14   5      626.60      562.85     54.68 o 
 -10  14   5      354.92      470.56     50.06 o 
  -9  14   5      461.96      479.83     28.07 o 
  -8  14   5       31.63       32.73     21.39 o 
  -7  14   5      782.60      827.09     43.54 o 
  -6  14   5     1701.35     1670.12     53.10 o 
  -5  14   5       46.56       33.00     20.50 o 
  -4  14   5     1936.19     1773.87     46.10 o 
  -3  14   5       13.41       15.91     19.02 o 
  -2  14   5      657.47      755.00     32.38 o 
  -1  14   5       19.97        5.44     18.31 o 
   0  14   5       54.34       51.23     20.06 o 
   1  14   5      549.58      497.12     30.04 o 
   2  14   5       38.32       25.36     19.72 o 
   3  14   5     2333.50     2408.42     58.14 o 
   4  14   5     2006.91     2049.12     48.52 o 
   5  14   5      186.89      243.33     24.15 o 
   6  14   5        0.66       -5.51     12.82 o 
   7  14   5       12.38        9.85     18.88 o 
   8  14   5      708.32      639.60     51.70 o 
   9  14   5       79.48       87.01     37.09 o 
  10  14   5      453.35      536.16     53.49 o 
 -10  15   5       57.22      154.79     41.03 o 
  -9  15   5      187.00      280.41     28.23 o 
  -8  15   5      213.27      312.99     29.55 o 
  -7  15   5       72.47       94.24     27.98 o 
  -6  15   5      330.00      332.45     32.31 o 
  -5  15   5     1132.88     1101.49     40.02 o 
  -4  15   5     1006.08     1125.67     40.22 o 
  -3  15   5      231.55      235.40     26.88 o 
  -2  15   5       85.72      125.65     22.33 o 
  -1  15   5      745.01      794.41     34.67 o 
   0  15   5      181.93      165.64     23.42 o 
   1  15   5       10.92      -17.34     19.64 o 
   2  15   5      270.72      251.65     25.23 o 
   3  15   5     1681.85     1707.27     47.61 o 
   4  15   5      164.96      145.48     22.77 o 
   5  15   5      422.31      423.99     28.66 o 
   6  15   5      144.93      159.10     22.78 o 
   7  15   5      453.21      525.46     28.56 o 
   8  15   5        3.67        2.17     33.23 o 
   9  15   5      510.13      467.37     51.66 o 
  -9  16   5        3.90      -13.09     21.43 o 
  -8  16   5        4.25      -10.17     23.32 o 
  -7  16   5      530.06      563.13     39.78 o 
  -6  16   5      445.76      549.73     44.53 o 
  -5  16   5      417.01      429.51     30.98 o 
  -4  16   5     2284.01     2222.92     56.62 o 
  -3  16   5      106.87      137.65     24.77 o 
  -2  16   5      295.08      351.27     29.28 o 
  -1  16   5     1685.73     1724.04     50.83 o 
   0  16   5      137.56      146.04     24.20 o 
   1  16   5     3634.59     3581.62     68.79 o 
   2  16   5     3151.52     3337.40     67.04 o 
   3  16   5      399.44      395.13     29.37 o 
   4  16   5     2499.46     2409.43     57.66 o 
   5  16   5      480.25      433.37     30.12 o 
   6  16   5      945.29     1033.71     36.38 o 
   7  16   5      550.25      613.54     46.53 o 
   8  16   5      481.83      516.07     52.82 o 
  -8  17   5        3.37        4.02     25.31 o 
  -7  17   5      516.26      480.16     38.76 o 
  -6  17   5       52.26       59.53     38.26 o 
  -5  17   5     2051.58     2150.52     56.35 o 
  -4  17   5       17.65        4.81     23.99 o 
  -3  17   5     2006.14     2149.09     56.42 o 
  -2  17   5      594.21      527.72     33.82 o 
  -1  17   5     3219.15     3412.97     90.66 o 
   0  17   5     2043.36     2206.48     75.78 o 
   1  17   5      426.86      403.19     31.84 o 
   2  17   5      666.28      602.84     36.32 o 
   3  17   5      393.36      394.11     31.51 o 
   4  17   5       25.89        6.36     27.73 o 
   5  17   5       45.65       -5.43     23.61 o 
   6  17   5       74.42       38.86     22.50 o 
   7  17   5     1966.12     1921.18     55.51 o 
  -6  18   5      456.16      462.08     38.98 o 
  -5  18   5      533.35      511.56     49.66 o 
  -4  18   5      845.13      905.00     42.06 o 
  -3  18   5       17.87       -5.72     24.48 o 
  -2  18   5      315.61      405.14     32.88 o 
  -1  18   5      798.41      875.61     40.88 o 
   0  18   5       92.71      116.15     27.36 o 
   1  18   5      637.30      655.59     37.77 o 
   2  18   5     6143.67     6223.51    118.02 o 
   3  18   5      193.34      226.87     31.07 o 
   4  18   5      459.02      450.84     34.81 o 
   5  18   5       86.90       67.07     27.21 o 
  -4  19   5      807.32      828.65     49.78 o 
  -3  19   5      415.68      391.88     35.36 o 
  -2  19   5      374.44      382.58     34.67 o 
  -1  19   5       11.38      -13.46     26.32 o 
   0  19   5       29.80       39.16     28.10 o 
   1  19   5     1023.51     1094.82     46.70 o 
   2  19   5      165.16      197.75     38.20 o 
   3  19   5     3723.63     3667.50     78.25 o 
 -16   0   6      133.73      228.84     48.60 o 
 -15   0   6       15.83       97.64     36.35 o 
 -14   0   6       12.97       14.14     30.56 o 
 -13   0   6     5858.62     5976.96    194.54 o 
 -12   0   6     2764.58     2893.35     81.50 o 
 -11   0   6    16666.32    16325.87    249.96 o 
 -10   0   6     1466.36     1660.38     56.13 o 
  -9   0   6     1554.80     1546.71     50.59 o 
  -8   0   6    28354.27    28947.83    388.92 o 
  -7   0   6      496.64      463.01     26.92 o 
  -6   0   6    22532.09    24991.25    268.67 o 
  -5   0   6     4037.24     3908.22     96.31 o 
  -4   0   6    31349.93    34885.96    314.58 o 
  -3   0   6     1951.53     1643.73     22.48 o 
  -2   0   6     3669.64     3358.60     33.52 o 
  -1   0   6     2793.18     2945.24     50.30 o 
   0   0   6    54601.79    61082.54    544.07 o 
   1   0   6    47923.20    47559.77    496.75 o 
   2   0   6     9202.65     9663.98    134.07 o 
   3   0   6     1965.80     1779.72     56.17 o 
   4   0   6    19852.13    17633.47    241.84 o 
   5   0   6      250.86      323.05     22.13 o 
   6   0   6    13663.38    12093.29    140.52 o 
   7   0   6      434.60      561.82     33.10 o 
   8   0   6     4437.23     4339.20     93.81 o 
   9   0   6      724.56      740.57     48.60 o 
  10   0   6       49.11       40.73     26.40 o 
  11   0   6     2709.93     2551.85     80.39 o 
  12   0   6     1741.86     1608.12     69.64 o 
  13   0   6      828.63      714.74     93.87 o 
  14   0   6      873.87     1053.51     65.36 o 
  15   0   6     1164.36     1008.79     97.85 o 
 -16   1   6       13.53       74.00     26.80 o 
 -15   1   6       96.50      116.45     25.46 o 
 -14   1   6      672.52      694.21     39.14 o 
 -13   1   6     1157.78     1432.87     69.12 o 
 -12   1   6     1500.17     1487.93     42.52 o 
 -11   1   6      358.41      452.23     25.65 o 
 -10   1   6     1717.64     1846.16     42.43 o 
  -9   1   6     9336.83     9707.29    110.91 o 
  -8   1   6      115.64      112.36     32.47 o 
  -7   1   6    20227.72    19741.63    155.93 o 
  -6   1   6     2739.77     2571.08     31.14 o 
  -5   1   6    48173.27    54804.17    397.05 o 
  -4   1   6      585.93      746.91     11.88 o 
  -3   1   6     1161.62     1210.38     15.35 o 
  -2   1   6     1638.42     1836.39     17.18 o 
  -1   1   6     1891.29     2205.75     28.87 o 
   0   1   6     2592.17     2686.78     23.68 o 
   1   1   6     2359.52     3031.75     30.13 o 
   2   1   6     8389.85     8529.71     85.55 o 
   3   1   6     7044.47     6641.06    100.56 o 
   4   1   6      183.86      255.94     23.80 o 
   5   1   6      350.11      650.49     16.48 o 
   6   1   6        0.65        7.22      5.47 o 
   7   1   6     3689.35     3546.15     55.68 o 
   8   1   6     4005.95     3887.01     62.18 o 
   9   1   6     1153.46     1313.47     38.61 o 
  10   1   6       23.10       23.57     17.97 o 
  11   1   6      103.78       60.50     21.04 o 
  12   1   6     3415.79     3305.38     88.18 o 
  13   1   6       43.19        4.32     22.60 o 
  14   1   6     1730.01     1557.95     79.96 o 
  15   1   6     1723.27     1860.11     61.02 o 
 -16   2   6     1710.68     1894.32     57.98 o 
 -15   2   6       14.56       37.77     24.54 o 
 -14   2   6      562.49      680.38     48.46 o 
 -13   2   6       43.53       31.98     19.46 o 
 -12   2   6     2489.13     2586.16     54.23 o 
 -11   2   6      705.45      658.82     29.00 o 
 -10   2   6      169.04      158.19     18.26 o 
  -9   2   6     5514.17     5777.40     76.09 o 
  -8   2   6     4616.74     4470.88     86.30 o 
  -7   2   6       14.29       22.41      8.54 o 
  -6   2   6     1294.43     1152.25     20.34 o 
  -5   2   6        6.65       -3.37      6.55 o 
  -4   2   6    23144.74    23622.54    164.37 o 
  -3   2   6        4.05        6.23      4.23 o 
  -2   2   6    18120.12    20017.98    184.60 o 
  -1   2   6      889.02      812.60     22.99 o 
   0   2   6      112.97      269.98      8.71 o 
   1   2   6     2234.82     2575.01     40.85 o 
   2   2   6     3143.03     3215.17    131.61 o 
   3   2   6      490.58      485.87     18.77 o 
   4   2   6    15947.78    16827.94    145.18 o 
   5   2   6     1082.89     1170.00     25.22 o 
   6   2   6    11026.46    11124.41     93.33 o 
   7   2   6      392.25      397.27     31.36 o 
   8   2   6     6562.08     6546.55    122.31 o 
   9   2   6      276.60      282.11     22.78 o 
  10   2   6     3241.78     3306.99     62.63 o 
  11   2   6      251.22      220.73     25.07 o 
  12   2   6     3212.13     2991.23     65.22 o 
  13   2   6      347.36      350.22     34.87 o 
  14   2   6       60.99       35.17     25.68 o 
  15   2   6      268.76      253.14     36.46 o 
 -15   3   6      969.28     1018.41     43.03 o 
 -14   3   6      155.10      137.91     24.66 o 
 -13   3   6      580.28      550.21     30.86 o 
 -12   3   6     1420.99     1635.53     57.97 o 
 -11   3   6        6.51       40.11     17.71 o 
 -10   3   6     2698.83     2389.39     39.94 o 
  -9   3   6     1643.16     1839.03     33.29 o 
  -8   3   6      462.99      456.65     17.36 o 
  -7   3   6     5218.21     5387.80     59.90 o 
  -6   3   6    14138.08    13731.96    122.24 o 
  -5   3   6      329.62      275.14     11.78 o 
  -4   3   6     3999.54     4208.86     37.58 o 
  -3   3   6     2665.12     2914.52     36.03 o 
  -2   3   6     2968.47     2729.69     35.61 o 
  -1   3   6     4391.01     4828.76     54.76 o 
   0   3   6     1794.21     1659.91     24.98 o 
   1   3   6     5326.44     5119.75     49.38 o 
   2   3   6    20103.39    19703.57    162.07 o 
   3   3   6     8704.10     8266.65     76.08 o 
   4   3   6      194.16      202.97      8.56 o 
   5   3   6     4685.22     4765.69     42.73 o 
   6   3   6      903.00      973.51     18.35 o 
   7   3   6     3011.83     3335.57     37.44 o 
   8   3   6     6711.22     6533.70     87.93 o 
   9   3   6     2677.18     2577.80     52.69 o 
  10   3   6       73.42       84.81     19.53 o 
  11   3   6     2257.64     2583.22     69.49 o 
  12   3   6      325.49      374.32     30.13 o 
  13   3   6     2128.80     2220.64     59.66 o 
  14   3   6      305.52      250.69     30.49 o 
 -15   4   6       68.22       88.33     28.48 o 
 -14   4   6      673.68      664.22     46.59 o 
 -13   4   6      947.21     1001.35     44.22 o 
 -12   4   6      182.20      180.85     26.60 o 
 -11   4   6     3354.80     3492.84     71.32 o 
 -10   4   6     3885.73     3980.17     52.08 o 
  -9   4   6      733.36      789.36     27.39 o 
  -8   4   6     2281.51     2458.94     52.36 o 
  -7   4   6      504.65      543.81     15.96 o 
  -6   4   6       91.39       74.50      8.98 o 
  -5   4   6    11905.93    12532.37     94.45 o 
  -4   4   6      575.81      561.00     17.81 o 
  -3   4   6        5.38        9.11      5.67 o 
  -2   4   6     2672.36     2827.71     41.27 o 
  -1   4   6     1697.73     1723.88     21.11 o 
   0   4   6    46318.68    48457.04    351.49 o 
   1   4   6    50464.18    51749.00    406.80 o 
   2   4   6      412.68      440.01     20.31 o 
   3   4   6     5209.25     4853.48     46.09 o 
   4   4   6    12756.39    11908.55     97.00 o 
   5   4   6        2.67       -6.35      7.44 o 
   6   4   6     1756.43     1801.91     23.82 o 
   7   4   6     1293.82     1206.16     19.53 o 
   8   4   6      429.71      412.16     40.35 o 
   9   4   6     1757.79     1661.32     43.21 o 
  10   4   6      263.77      157.11     21.62 o 
  11   4   6      789.81      827.01     41.02 o 
  12   4   6     1695.61     1872.13     53.56 o 
  13   4   6     1107.68     1001.06     43.57 o 
  14   4   6      187.59      340.82     33.89 o 
 -15   5   6        1.85       -5.66     27.46 o 
 -14   5   6        1.56       11.57     25.74 o 
 -13   5   6       30.65       40.80     24.73 o 
 -12   5   6      592.97      649.42     36.91 o 
 -11   5   6     3012.65     2817.47     64.24 o 
 -10   5   6      490.14      499.82     21.85 o 
  -9   5   6     4410.54     4578.03     56.63 o 
  -8   5   6      550.82      495.14     18.16 o 
  -7   5   6     5256.86     4749.14     62.30 o 
  -6   5   6      421.97      498.84     13.69 o 
  -5   5   6      411.35      724.80     15.88 o 
  -4   5   6      500.84      582.74     14.59 o 
  -3   5   6     2749.45     3594.02     36.37 o 
  -2   5   6      330.89      261.55      9.06 o 
  -1   5   6      290.84      359.01     11.11 o 
   0   5   6       70.17       49.47      5.92 o 
   1   5   6       54.31      131.36      8.95 o 
   2   5   6       55.76       83.70      8.21 o 
   3   5   6      272.79      192.82     14.61 o 
   4   5   6      527.27      562.04     15.26 o 
   5   5   6     2318.58     2165.86     28.85 o 
   6   5   6      513.02      464.00     18.66 o 
   7   5   6     2534.67     2394.53     31.44 o 
   8   5   6      576.28      547.15     30.28 o 
   9   5   6      115.17      127.93     22.46 o 
  10   5   6     1019.97     1023.66     63.95 o 
  11   5   6      532.92      323.17     32.40 o 
  12   5   6       87.37       74.42     27.40 o 
  13   5   6        0.82       -0.87     26.71 o 
  14   5   6      848.39      851.02     51.06 o 
 -15   6   6     1477.24     1395.12     58.29 o 
 -14   6   6     1823.34     1885.86     83.90 o 
 -13   6   6      244.63      239.55     30.50 o 
 -12   6   6     1892.65     1793.88     55.51 o 
 -11   6   6        1.86       51.81     21.86 o 
 -10   6   6     7968.15     7727.34     84.71 o 
  -9   6   6      813.85      812.07     24.64 o 
  -8   6   6      696.85      643.18     20.98 o 
  -7   6   6      179.18      138.44     11.48 o 
  -6   6   6     3166.80     2650.42     27.70 o 
  -5   6   6     1134.62     1139.95     17.90 o 
  -4   6   6    19639.55    19307.76    138.82 o 
  -3   6   6      809.94      865.84     15.27 o 
  -2   6   6    34710.85    36681.77    250.34 o 
  -1   6   6    13256.08    13626.18    107.10 o 
   0   6   6    24044.87    24175.79    181.73 o 
   1   6   6     9084.73    10133.21     91.51 o 
   2   6   6     3745.55     3839.13     42.94 o 
   3   6   6      570.19      541.33     20.23 o 
   4   6   6        3.52       -0.80      7.79 o 
   5   6   6     1498.93     1339.47     23.64 o 
   6   6   6      220.63      231.00     12.38 o 
   7   6   6     1734.43     1682.51     35.46 o 
   8   6   6     1505.60     1383.22     44.53 o 
   9   6   6     2254.14     2066.27     56.24 o 
  10   6   6     2102.25     2141.43     59.80 o 
  11   6   6      501.65      495.93     35.52 o 
  12   6   6      457.69      316.84     34.62 o 
  13   6   6      388.77      349.27     37.37 o 
  14   6   6     1191.67     1166.71     59.90 o 
 -15   7   6     1898.50     2079.28     71.35 o 
 -14   7   6       36.20       15.68     27.88 o 
 -13   7   6     3456.28     2985.71    148.72 o 
 -12   7   6     3022.80     2887.43     86.21 o 
 -11   7   6     1935.99     1808.94     65.78 o 
 -10   7   6      910.40      924.01     28.03 o 
  -9   7   6     2157.75     2125.79     49.12 o 
  -8   7   6      346.91      339.44     16.07 o 
  -7   7   6     1281.88     1111.22     24.20 o 
  -6   7   6     9369.90     8873.12     69.42 o 
  -5   7   6     9453.80     9333.71     75.19 o 
  -4   7   6     4015.21     4208.13     39.90 o 
  -3   7   6    14998.47    15618.88    114.18 o 
  -2   7   6     1695.78     1546.31     21.53 o 
  -1   7   6    48475.52    50632.79    341.72 o 
   0   7   6     3889.77     4156.44     41.72 o 
   1   7   6    42953.08    44033.16    322.70 o 
   2   7   6     5442.29     5578.13     52.89 o 
   3   7   6      442.02      341.50     15.70 o 
   4   7   6       27.47       25.49      8.94 o 
   5   7   6     3126.21     2990.79     37.69 o 
   6   7   6     4567.70     4650.53     51.17 o 
   7   7   6     3335.16     3671.73     44.32 o 
   8   7   6     7358.43     7088.37    111.38 o 
   9   7   6     1291.98     1343.90     48.18 o 
  10   7   6     1223.84     1164.35     47.49 o 
  11   7   6      619.13      605.06     39.19 o 
  12   7   6      734.39      514.43     58.35 o 
  13   7   6     3219.45     2975.72    104.59 o 
  14   7   6      209.10      182.97     35.84 o 
 -14   8   6     2405.49     2325.35     81.39 o 
 -13   8   6       27.02       19.30     26.19 o 
 -12   8   6      780.28      735.04     41.06 o 
 -11   8   6      153.68      103.44     25.85 o 
 -10   8   6     1310.23     1260.54     33.11 o 
  -9   8   6       42.38       33.20     12.86 o 
  -8   8   6       27.87       26.30     12.03 o 
  -7   8   6     4323.97     4260.45     48.78 o 
  -6   8   6     6977.03     6923.70     67.60 o 
  -5   8   6    12876.86    12839.71     98.78 o 
  -4   8   6    13135.96    12859.66     97.67 o 
  -3   8   6     2575.01     2483.31     27.45 o 
  -2   8   6     3586.52     3304.23     30.81 o 
  -1   8   6        0.09       -0.82      6.73 o 
   0   8   6    39754.75    41445.64    305.34 o 
   1   8   6    22301.04    23660.44    181.15 o 
   2   8   6     6042.92     6064.49     57.50 o 
   3   8   6        2.69       25.91     14.43 o 
   4   8   6     1094.65     1224.78     24.43 o 
   5   8   6      188.68      208.96     12.88 o 
   6   8   6     3331.74     3394.61     39.78 o 
   7   8   6     5158.04     5412.90     59.15 o 
   8   8   6     5450.75     5673.52     97.90 o 
   9   8   6      369.50      403.77     31.45 o 
  10   8   6     2024.16     2138.20     62.97 o 
  11   8   6      570.13      646.39     41.89 o 
  12   8   6     3172.31     3154.05     82.17 o 
  13   8   6      188.90      184.36     35.67 o 
 -14   9   6        4.05       -9.51     35.66 o 
 -13   9   6      454.93      554.50     41.40 o 
 -12   9   6     1844.30     1806.35     65.00 o 
 -11   9   6     1709.96     1781.78     88.57 o 
 -10   9   6      476.13      497.17     27.91 o 
  -9   9   6      716.62      689.40     22.77 o 
  -8   9   6      650.84      683.51     20.04 o 
  -7   9   6     2056.40     2192.63     41.01 o 
  -6   9   6       14.40       -0.38     11.20 o 
  -5   9   6     3564.27     3313.30     43.89 o 
  -4   9   6     2032.56     2105.06     29.88 o 
  -3   9   6     3155.00     3181.70     32.60 o 
  -2   9   6     1700.97     1621.06     19.96 o 
  -1   9   6       54.73      144.19     33.96 o 
   0   9   6     1684.00     2102.27     31.05 o 
   1   9   6     5393.32     5668.35     54.58 o 
   2   9   6      227.23      141.64     10.40 o 
   3   9   6      682.14      574.95     19.56 o 
   4   9   6       48.70       41.96     10.42 o 
   5   9   6     2238.41     2203.24     34.15 o 
   6   9   6     2023.12     2145.72     31.87 o 
   7   9   6     2144.50     2114.35     42.54 o 
   8   9   6       88.43       93.58     23.07 o 
   9   9   6     1213.56     1224.55     48.84 o 
  10   9   6      607.05      538.98     40.96 o 
  11   9   6     1386.75     1351.31     55.26 o 
  12   9   6      251.24      285.39     36.53 o 
  13   9   6      660.20      553.03     44.07 o 
 -13  10   6     1330.40     1461.49     59.36 o 
 -12  10   6     1318.21     1664.76     59.76 o 
 -11  10   6     2411.27     2462.59     66.46 o 
 -10  10   6     3221.05     3190.32     53.36 o 
  -9  10   6      423.03      504.89     19.72 o 
  -8  10   6    14888.62    14675.23    120.09 o 
  -7  10   6      145.28      124.47     13.79 o 
  -6  10   6     2614.24     2614.13     46.62 o 
  -5  10   6     1926.94     2165.99     34.99 o 
  -4  10   6       33.95       50.38     10.70 o 
  -3  10   6       81.58      130.85      8.58 o 
  -2  10   6     1159.38     1250.49     17.60 o 
  -1  10   6     1723.39     1757.73     24.88 o 
   0  10   6       10.38       10.39      7.05 o 
   1  10   6     1401.56     1316.46     22.47 o 
   2  10   6      189.52      135.33     14.55 o 
   3  10   6       26.91       32.72      9.49 o 
   4  10   6     3353.01     3299.38     43.68 o 
   5  10   6       80.68       40.05     13.50 o 
   6  10   6     4000.88     4115.31     51.06 o 
   7  10   6      374.50      340.72     19.00 o 
   8  10   6      408.74      359.04     31.20 o 
   9  10   6      356.03      321.94     32.20 o 
  10  10   6        5.51      -18.66     24.05 o 
  11  10   6        1.06      -39.05     26.03 o 
  12  10   6        0.79       33.72     30.06 o 
 -13  11   6       27.91       70.15     32.23 o 
 -12  11   6     1648.31     1560.59    154.02 o 
 -11  11   6      291.69      332.28     76.30 o 
 -10  11   6      513.76      497.34     33.95 o 
  -9  11   6     4254.32     4273.08     62.68 o 
  -8  11   6       78.51       81.01     15.20 o 
  -7  11   6     2672.60     2534.54     50.24 o 
  -6  11   6      175.15      127.27     22.35 o 
  -5  11   6        3.57       33.90     18.74 o 
  -4  11   6      133.95      187.62     23.31 o 
  -3  11   6     2839.27     2860.20     53.46 o 
  -2  11   6       98.56       49.03     15.65 o 
  -1  11   6     6268.36     6406.96     84.40 o 
   0  11   6      660.81      677.67     25.86 o 
   1  11   6     5250.89     5324.98     74.50 o 
   2  11   6     2978.18     3030.82     52.82 o 
   3  11   6     1806.72     1687.42     39.42 o 
   4  11   6     2536.56     2428.28     57.38 o 
   5  11   6      743.47      816.87     45.22 o 
   6  11   6      116.12      132.65     16.69 o 
   7  11   6      953.21      958.27     31.50 o 
   8  11   6     2182.54     2349.82     77.55 o 
   9  11   6       39.14      105.57     27.85 o 
  10  11   6      667.37      851.54     46.85 o 
  11  11   6      487.00      497.16     40.71 o 
  12  11   6      121.67      135.72     33.91 o 
 -12  12   6      444.47      457.00     50.04 o 
 -11  12   6      378.17      417.49     45.91 o 
 -10  12   6       50.57       67.56     25.10 o 
  -9  12   6       61.11       82.61     19.06 o 
  -8  12   6       94.97      118.33     21.09 o 
  -7  12   6        4.15       50.24     18.90 o 
  -6  12   6      390.62      446.21     29.70 o 
  -5  12   6      404.50      273.93     26.56 o 
  -4  12   6     1999.72     1951.23     44.61 o 
  -3  12   6      870.26      797.77     33.20 o 
  -2  12   6     1147.11     1293.02     37.52 o 
  -1  12   6      388.75      455.03     25.55 o 
   0  12   6       18.93       51.17     19.43 o 
   1  12   6      180.86      136.14     18.97 o 
   2  12   6     1327.91     1339.14     38.10 o 
   3  12   6       43.34       74.75     17.92 o 
   4  12   6      567.79      559.26     26.26 o 
   5  12   6     1042.21     1114.16     35.55 o 
   6  12   6        8.06        2.58     15.26 o 
   7  12   6       76.85      122.12     16.54 o 
   8  12   6       48.00       34.87     29.91 o 
   9  12   6      728.47      901.37     56.65 o 
  10  12   6     1009.10     1038.39     51.82 o 
  11  12   6      166.71       97.76     31.55 o 
 -12  13   6     1320.37     1461.31    138.12 o 
 -11  13   6      862.13      915.68     85.15 o 
 -10  13   6      276.70      337.33     34.49 o 
  -9  13   6      269.99      318.00     24.21 o 
  -8  13   6     1025.30     1031.90     37.22 o 
  -7  13   6     3798.06     3939.67    105.06 o 
  -6  13   6       25.30       -5.05     22.23 o 
  -5  13   6      373.93      315.88     29.48 o 
  -4  13   6       71.01      110.90     21.10 o 
  -3  13   6      129.42      139.31     21.16 o 
  -2  13   6      181.10      197.86     21.86 o 
  -1  13   6       96.33      115.19     19.72 o 
   0  13   6      581.70      658.77     29.43 o 
   1  13   6     2339.50     2403.44     51.08 o 
   2  13   6     6140.73     6091.38     85.95 o 
   3  13   6       19.33       23.82     17.77 o 
   4  13   6      674.58      695.91     29.62 o 
   5  13   6     3204.14     3156.30     52.55 o 
   6  13   6      711.25      735.65     28.04 o 
   7  13   6     1481.67     1297.48     33.96 o 
   8  13   6      104.26       53.04     33.33 o 
   9  13   6      292.12      228.19     55.78 o 
  10  13   6        3.42      -27.89     55.14 o 
  11  13   6      136.35      152.87     41.47 o 
 -11  14   6     1048.20      967.96     63.59 o 
 -10  14   6     6259.77     6086.69    193.52 o 
  -9  14   6      120.63      127.05     26.10 o 
  -8  14   6     3349.16     3475.05     66.82 o 
  -7  14   6     1255.15     1257.21     48.21 o 
  -6  14   6     5919.11     5852.23    111.80 o 
  -5  14   6     3646.38     3640.23     75.76 o 
  -4  14   6        4.37        0.10     19.13 o 
  -3  14   6        8.44        3.61     18.70 o 
  -2  14   6        0.21       -2.10     18.40 o 
  -1  14   6     1216.43     1212.29     39.60 o 
   0  14   6      577.88      528.42     33.06 o 
   1  14   6     5843.90     5951.23     87.02 o 
   2  14   6     2210.44     2333.68     52.30 o 
   3  14   6       18.81       18.47     19.56 o 
   4  14   6      573.48      592.50     30.06 o 
   5  14   6      560.64      512.85     29.20 o 
   6  14   6     7345.38     7144.13     99.18 o 
   7  14   6     2614.09     2609.94     58.34 o 
   8  14   6     1711.77     1499.61     74.51 o 
   9  14   6      597.06      701.83     56.94 o 
  10  14   6        0.11      -44.19     34.91 o 
 -10  15   6     1672.07     1749.43     82.10 o 
  -9  15   6     2635.61     2620.94     71.09 o 
  -8  15   6      557.95      577.51     33.88 o 
  -7  15   6     4583.55     4787.48    152.40 o 
  -6  15   6       24.01       -1.00     25.52 o 
  -5  15   6      413.16      366.65     32.35 o 
  -4  15   6      361.10      414.40     36.67 o 
  -3  15   6      703.64      762.81     43.72 o 
  -2  15   6     1065.25     1076.03     65.06 o 
  -1  15   6      310.61      275.37     26.45 o 
   0  15   6     1006.60     1006.82     37.41 o 
   1  15   6      653.38      713.01     33.34 o 
   2  15   6     1875.00     1899.83     49.59 o 
   3  15   6      678.76      677.25     33.05 o 
   4  15   6      638.88      633.47     31.88 o 
   5  15   6     6303.85     6454.01     93.84 o 
   6  15   6      343.84      286.20     24.44 o 
   7  15   6     3818.00     3955.35     70.91 o 
   8  15   6      180.85      203.83     57.32 o 
   9  15   6       22.51       10.92     36.08 o 
  -9  16   6      103.10      136.49     25.51 o 
  -8  16   6     2117.35     2313.64     59.67 o 
  -7  16   6       36.18       32.50     28.55 o 
  -6  16   6     2206.36     2233.67     65.05 o 
  -5  16   6       23.42        9.05     27.13 o 
  -4  16   6       71.27       36.21     23.35 o 
  -3  16   6       85.38       90.51     23.87 o 
  -2  16   6     1671.42     1560.28     48.31 o 
  -1  16   6      525.25      566.78     33.15 o 
   0  16   6      739.78      798.78     39.60 o 
   1  16   6      106.07      107.59     23.75 o 
   2  16   6     3963.39     3635.85     70.21 o 
   3  16   6       40.09       71.98     24.10 o 
   4  16   6     1007.85      974.84     39.18 o 
   5  16   6        4.93       18.52     22.80 o 
   6  16   6     1125.16     1098.93     44.36 o 
   7  16   6        1.12      -10.34     20.49 o 
   8  16   6      712.18      674.55     79.89 o 
  -8  17   6      698.21      668.13     38.70 o 
  -7  17   6      532.84      536.94     40.76 o 
  -6  17   6       85.48      107.23     30.23 o 
  -5  17   6     1483.33     1678.07     59.85 o 
  -4  17   6       25.34       64.22     29.12 o 
  -3  17   6     2782.86     2969.68     66.23 o 
  -2  17   6       73.32       63.15     24.58 o 
  -1  17   6     1316.85     1432.37     53.46 o 
   0  17   6      114.24      133.69     28.95 o 
   1  17   6      276.50      279.42     28.97 o 
   2  17   6      128.32      156.62     27.15 o 
   3  17   6        2.16      -34.76     23.17 o 
   4  17   6       39.48       35.82     24.06 o 
   5  17   6       18.04      -21.51     22.99 o 
   6  17   6       33.13       18.49     21.98 o 
   7  17   6       20.12        9.63     22.36 o 
  -6  18   6      328.83      333.52     38.98 o 
  -5  18   6      247.48      265.01     36.66 o 
  -4  18   6     1244.09     1253.19     77.98 o 
  -3  18   6       31.62       58.12     26.58 o 
  -2  18   6     2955.94     3032.30     69.87 o 
  -1  18   6      171.89      270.51     30.77 o 
   0  18   6     1859.57     1673.79     53.90 o 
   1  18   6      719.87      696.14     39.08 o 
   2  18   6      431.84      396.21     34.17 o 
   3  18   6        4.09       11.62     25.72 o 
   4  18   6       92.22      132.08     34.13 o 
   5  18   6      382.31      396.89     35.02 o 
  -3  19   6      387.15      371.49     38.97 o 
  -2  19   6      153.82      133.30     29.56 o 
  -1  19   6      951.18     1018.66     64.12 o 
   0  19   6      148.62      124.34     30.04 o 
   1  19   6        6.47       11.98     27.17 o 
   2  19   6      504.15      423.97     35.64 o 
 -16   1   7     1746.78     1919.80     58.51 o 
 -15   1   7      504.58      555.62     34.75 o 
 -14   1   7        6.87       38.23     21.33 o 
 -13   1   7      935.31      980.35     37.04 o 
 -12   1   7       50.78       79.36     29.13 o 
 -11   1   7      251.40      298.08     22.19 o 
 -10   1   7      897.15      921.39     30.94 o 
  -9   1   7     3907.59     3843.76     57.39 o 
  -8   1   7      835.77      933.64     21.76 o 
  -7   1   7     9569.36     9569.11     83.85 o 
  -6   1   7     4089.73     3589.86     38.48 o 
  -5   1   7       94.39       64.25      7.12 o 
  -4   1   7    15291.75    15141.32    101.64 o 
  -3   1   7     3145.24     2941.54     26.40 o 
  -2   1   7     2737.13     2695.42     25.89 o 
  -1   1   7      849.91      701.69     11.10 o 
   0   1   7      850.32     1159.68     15.53 o 
   1   1   7    10134.10    10175.65     80.28 o 
   2   1   7      788.77     1041.04     19.61 o 
   3   1   7     4820.62     5107.34     96.69 o 
   4   1   7     3461.97     3322.06     45.84 o 
   5   1   7     2506.90     2559.27     41.73 o 
   6   1   7       24.08       31.43     15.66 o 
   7   1   7     1484.69     1346.31     36.28 o 
   8   1   7    16703.47    16194.60    173.64 o 
   9   1   7      505.91      554.37     34.24 o 
  10   1   7     5835.33     5633.36     85.72 o 
  11   1   7     1512.71     1428.14     45.07 o 
  12   1   7      700.50      596.91     37.46 o 
  13   1   7      929.13     1062.26     64.70 o 
  14   1   7      234.16      253.94     31.07 o 
 -16   2   7       50.99       41.93     26.21 o 
 -15   2   7     1322.50     1299.43     48.46 o 
 -14   2   7     1635.83     1844.36     51.60 o 
 -13   2   7      608.12      577.32     31.18 o 
 -12   2   7       76.23      103.30     23.80 o 
 -11   2   7     3866.42     3621.79     84.10 o 
 -10   2   7      455.24      456.71     25.60 o 
  -9   2   7      201.22      163.74     30.58 o 
  -8   2   7     1518.49     1685.63     28.29 o 
  -7   2   7      771.86      633.22     19.25 o 
  -6   2   7     7953.93     7758.68     68.85 o 
  -5   2   7    46707.29    48816.57    331.06 o 
  -4   2   7     3636.12     3238.44     30.69 o 
  -3   2   7     3294.73     3166.28     28.61 o 
  -2   2   7      462.41      385.88     12.88 o 
  -1   2   7       57.15       82.58      7.39 o 
   0   2   7      694.20      648.09     12.02 o 
   1   2   7     3436.85     3517.50     36.92 o 
   2   2   7     4095.45     3989.84     38.73 o 
   3   2   7     5482.29     5045.01    142.86 o 
   4   2   7     5317.80     5748.22     68.26 o 
   5   2   7     1243.77     1867.40     28.94 o 
   6   2   7     5427.00     5390.71     53.32 o 
   7   2   7     9323.59     9403.99     93.84 o 
   8   2   7      233.49      221.05     19.86 o 
   9   2   7    11313.79    11240.00    133.99 o 
  10   2   7     4116.55     4107.86     71.52 o 
  11   2   7     3107.93     2799.18     60.39 o 
  12   2   7     1636.88     1523.79     48.96 o 
  13   2   7      266.65      259.13     29.43 o 
  14   2   7      725.08      789.08     45.97 o 
 -15   3   7        4.86       11.52     27.08 o 
 -14   3   7     1602.57     1458.45     49.93 o 
 -13   3   7      460.13      491.02     29.00 o 
 -12   3   7      440.74      536.73     28.10 o 
 -11   3   7       21.89        0.62     16.24 o 
 -10   3   7     1081.49     1090.84     28.55 o 
  -9   3   7       27.34       11.89     11.54 o 
  -8   3   7     1690.38     1739.88     31.70 o 
  -7   3   7     5064.60     4691.12     63.33 o 
  -6   3   7     2887.25     2487.80     31.38 o 
  -5   3   7       12.37       -8.89      5.93 o 
  -4   3   7    29515.00    29470.68    203.26 o 
  -3   3   7     2533.93     2395.23     36.51 o 
  -2   3   7     4137.96     4056.69     54.22 o 
  -1   3   7    11080.77    11215.95    125.68 o 
   0   3   7    19794.26    18909.22    176.02 o 
   1   3   7    14699.01    14506.00    122.30 o 
   2   3   7     6176.58     6339.33     55.82 o 
   3   3   7      319.57      317.59     13.11 o 
   4   3   7     5818.45     5357.58     57.07 o 
   5   3   7     8840.27     9025.96     78.83 o 
   6   3   7     2931.18     2530.20     31.77 o 
   7   3   7      622.09      635.10     20.67 o 
   8   3   7    11898.52    11484.76    133.07 o 
   9   3   7      125.18      133.04     19.70 o 
  10   3   7     5674.06     5611.55     86.39 o 
  11   3   7      751.67      708.65     40.68 o 
  12   3   7     1834.49     1595.23     49.13 o 
  13   3   7     1363.10     1540.98     52.10 o 
  14   3   7      127.53      136.56     28.04 o 
 -15   4   7       12.67        6.62     26.85 o 
 -14   4   7       30.61       48.63     26.61 o 
 -13   4   7     3140.95     3625.88     79.26 o 
 -12   4   7       45.37        7.44     22.10 o 
 -11   4   7     3971.03     4018.88     76.46 o 
 -10   4   7     2881.87     3060.05     51.71 o 
  -9   4   7     1777.29     1582.30     35.19 o 
  -8   4   7        5.09       10.64     11.84 o 
  -7   4   7      670.89      596.36     17.21 o 
  -6   4   7     5809.50     6393.41     52.61 o 
  -5   4   7     8424.80     8864.21     76.18 o 
  -4   4   7      237.10      217.71     10.30 o 
  -3   4   7     1322.03     1010.40     27.33 o 
  -2   4   7     3480.83     3390.17     37.68 o 
  -1   4   7     9202.37     9463.15     84.91 o 
   0   4   7     4672.85     4798.33     45.09 o 
   1   4   7    23865.15    26011.06    211.57 o 
   2   4   7     2084.12     2350.87     27.87 o 
   3   4   7    18147.10    18844.91    145.91 o 
   4   4   7      994.31      822.37     17.36 o 
   5   4   7     2457.88     2113.07     30.16 o 
   6   4   7      225.10      298.28     14.45 o 
   7   4   7     3127.89     3009.70     37.18 o 
   8   4   7      532.08      579.22     34.98 o 
   9   4   7     3504.70     3446.13     62.98 o 
  10   4   7      642.60      561.28     40.31 o 
  11   4   7       13.31       26.62     30.99 o 
  12   4   7      527.64      415.61     31.19 o 
  13   4   7     1323.80     1295.36     48.34 o 
  14   4   7       67.68       73.72     27.24 o 
 -15   5   7      146.86      165.62     33.25 o 
 -14   5   7      418.59      561.63     38.88 o 
 -13   5   7     2129.61     2015.46     60.26 o 
 -12   5   7     8079.15     8290.88    172.44 o 
 -11   5   7      887.99      754.71     60.55 o 
 -10   5   7     2796.88     2874.85     44.02 o 
  -9   5   7     2392.76     2502.25     39.64 o 
  -8   5   7     8305.98     7693.08     90.34 o 
  -7   5   7     4354.04     4158.71     46.27 o 
  -6   5   7      652.44      641.34     15.99 o 
  -5   5   7     1615.09     1319.38     18.90 o 
  -4   5   7      764.36      767.33     16.70 o 
  -3   5   7     1939.32     1889.54     24.61 o 
  -2   5   7       29.82        3.51      6.44 o 
  -1   5   7      513.93      645.41     14.35 o 
   0   5   7    76799.95    84205.08    604.41 o 
   1   5   7     6297.73     6605.81     71.66 o 
   2   5   7    42479.41    42590.47    310.21 o 
   3   5   7     4276.78     4010.79     45.54 o 
   4   5   7    29939.31    30448.40    230.09 o 
   5   5   7     8137.97     7696.93     69.94 o 
   6   5   7      945.71      893.28     19.43 o 
   7   5   7     1937.07     1940.54     28.32 o 
   8   5   7        1.02       -1.92     17.76 o 
   9   5   7      132.41      143.08     24.23 o 
  10   5   7     1342.08     1144.28     46.26 o 
  11   5   7     1271.20     1158.17     48.32 o 
  12   5   7      452.47      548.40     40.02 o 
  13   5   7      712.24      673.30     45.55 o 
  14   5   7     2705.93     2654.72     78.73 o 
 -15   6   7        9.67       33.39     30.11 o 
 -14   6   7      520.25      491.92     38.28 o 
 -13   6   7     1917.26     2066.70     62.19 o 
 -12   6   7     1197.14     1139.40     46.28 o 
 -11   6   7     8409.72     8168.67    123.49 o 
 -10   6   7       72.19       88.75     15.10 o 
  -9   6   7     1404.10     1247.74     29.36 o 
  -8   6   7      688.71      761.18     23.08 o 
  -7   6   7      834.76      625.60     17.62 o 
  -6   6   7      156.27      158.00      8.49 o 
  -5   6   7       14.76       13.48      7.33 o 
  -4   6   7     5239.77     5333.85     51.22 o 
  -3   6   7      505.72      550.52     13.77 o 
  -2   6   7     2884.82     2725.03     30.53 o 
  -1   6   7     6414.07     6630.43     58.73 o 
   0   6   7     7949.86     8139.23     64.88 o 
   1   6   7    77737.37    84002.09    657.72 o 
   2   6   7      199.10      163.39     12.80 o 
   3   6   7     7506.29     6637.96     61.44 o 
   4   6   7      443.70      401.76     19.77 o 
   5   6   7     5133.49     5240.20     53.58 o 
   6   6   7     1603.18     1579.96     26.52 o 
   7   6   7      115.20      102.69     11.23 o 
   8   6   7      119.51      103.75     21.38 o 
   9   6   7      167.39      122.25     23.89 o 
  10   6   7      655.89      589.89     60.51 o 
  11   6   7      327.65      262.96     31.93 o 
  12   6   7      922.00      748.47     45.05 o 
  13   6   7     2324.56     2526.86    114.62 o 
  14   6   7      121.08      101.68     33.83 o 
 -15   7   7       10.16        5.53     30.05 o 
 -14   7   7      715.94      784.10     44.87 o 
 -13   7   7      199.27      200.01     29.60 o 
 -12   7   7     2181.28     2046.10     95.06 o 
 -11   7   7      109.22      120.49     28.49 o 
 -10   7   7     1770.70     1747.50     40.99 o 
  -9   7   7      216.35      236.23     17.59 o 
  -8   7   7       12.10       -3.62     10.75 o 
  -7   7   7     2655.72     2854.29     33.24 o 
  -6   7   7       17.29       26.38      8.34 o 
  -5   7   7     1023.21     1093.16     19.59 o 
  -4   7   7      734.14      718.55     15.79 o 
  -3   7   7     1481.46     1633.20     21.93 o 
  -2   7   7     2666.05     2859.96     29.86 o 
  -1   7   7      420.14      547.59     16.86 o 
   0   7   7    10021.05    11243.14     92.65 o 
   1   7   7    30690.63    32642.73    265.97 o 
   2   7   7       38.65      104.61      9.95 o 
   3   7   7      313.84      334.47     12.60 o 
   4   7   7     1784.97     1789.74     34.21 o 
   5   7   7       71.71       52.10     10.38 o 
   6   7   7      248.34      230.57     13.60 o 
   7   7   7     1187.13     1144.09     29.23 o 
   8   7   7      607.80      660.40     33.77 o 
   9   7   7        9.55       29.78     23.02 o 
  10   7   7      160.45      159.13     27.24 o 
  11   7   7     1889.31     1931.70     61.65 o 
  12   7   7      988.98     1044.81     50.47 o 
  13   7   7      390.16      348.84     38.65 o 
 -14   8   7      146.27      126.65     31.67 o 
 -13   8   7      473.38      406.61     36.84 o 
 -12   8   7      204.01      261.90     30.38 o 
 -11   8   7     1063.76      878.24     49.56 o 
 -10   8   7      968.96      910.48     29.36 o 
  -9   8   7     3729.62     3610.18     48.44 o 
  -8   8   7       80.51       72.09     11.02 o 
  -7   8   7      448.16      538.33     17.25 o 
  -6   8   7     4486.61     4290.33     44.68 o 
  -5   8   7     4068.48     3890.55     51.40 o 
  -4   8   7     2331.48     2556.01     29.84 o 
  -3   8   7      224.04      174.35      9.11 o 
  -2   8   7     1358.20     1227.40     18.60 o 
  -1   8   7      687.41      848.63     15.62 o 
   0   8   7    16720.78    18398.78    157.27 o 
   1   8   7      183.38      136.26     14.29 o 
   2   8   7     1576.12     1549.76     26.50 o 
   3   8   7       15.22        7.45      8.83 o 
   4   8   7     2550.32     2432.64     33.79 o 
   5   8   7     2975.21     2969.76     39.63 o 
   6   8   7     3098.55     3117.28     43.80 o 
   7   8   7     1672.27     1709.53     31.11 o 
   8   8   7      821.99      882.20     39.36 o 
   9   8   7     2050.36     1934.86     56.83 o 
  10   8   7      961.39      954.02     49.05 o 
  11   8   7       60.63       80.29     29.18 o 
  12   8   7      930.85      915.33     48.70 o 
  13   8   7      283.72      211.91     35.38 o 
 -14   9   7       92.22       34.97     29.59 o 
 -13   9   7     1024.22     1053.49     49.55 o 
 -12   9   7     3789.56     3365.41    117.37 o 
 -11   9   7      706.74      672.78     47.87 o 
 -10   9   7     4563.44     4365.49     52.51 o 
  -9   9   7     1193.08     1103.53     24.47 o 
  -8   9   7      283.08      215.58     14.64 o 
  -7   9   7     7978.81     7653.32     75.76 o 
  -6   9   7       67.24      100.75     13.74 o 
  -5   9   7      457.99      470.20     14.30 o 
  -4   9   7      352.91      301.61     11.60 o 
  -3   9   7     4374.75     4196.92     55.88 o 
  -2   9   7       56.33       68.70      7.42 o 
  -1   9   7       60.93       69.90     12.39 o 
   0   9   7     1381.74     1335.28     22.48 o 
   1   9   7        9.18       28.30      8.27 o 
   2   9   7    23770.02    22500.69    175.49 o 
   3   9   7     1405.69     1385.71     30.50 o 
   4   9   7     4681.69     4640.48     50.33 o 
   5   9   7      795.17      861.25     26.16 o 
   6   9   7     1035.33      943.80     25.79 o 
   7   9   7     2230.71     2353.20     38.25 o 
   8   9   7       86.52       70.85     24.61 o 
   9   9   7      169.90      146.98     29.63 o 
  10   9   7       18.91        1.58     23.47 o 
  11   9   7     2674.82     2584.53     73.37 o 
  12   9   7      133.16      133.57     31.42 o 
  13   9   7     1226.38     1475.64     63.05 o 
 -13  10   7     4036.32     4036.68     70.05 o 
 -12  10   7     1083.34     1078.63     36.94 o 
 -11  10   7     3572.29     3525.38     70.85 o 
 -10  10   7      508.14      562.66     23.93 o 
  -9  10   7      341.25      363.79     18.14 o 
  -8  10   7      431.39      529.85     19.07 o 
  -7  10   7     4830.43     4928.39     56.84 o 
  -6  10   7      972.17     1051.52     26.85 o 
  -5  10   7        1.69       10.92     10.04 o 
  -4  10   7        8.45        6.04      7.91 o 
  -3  10   7        8.92        4.60      7.29 o 
  -2  10   7      381.35      341.34     10.98 o 
  -1  10   7     6005.87     5953.11     58.03 o 
   0  10   7     1261.83     1148.85     21.25 o 
   1  10   7    23695.42    23975.46    186.20 o 
   2  10   7      373.84      358.73     14.15 o 
   3  10   7    12879.26    13091.88    110.95 o 
   4  10   7      773.77      727.20     19.85 o 
   5  10   7     6511.83     6401.08     66.15 o 
   6  10   7      274.60      255.28     18.19 o 
   7  10   7     1747.39     1611.52     33.02 o 
   8  10   7       15.08       -0.63     22.58 o 
   9  10   7        4.09       -8.59     23.15 o 
  10  10   7       94.04      114.13     28.38 o 
  11  10   7      277.65      314.72     46.00 o 
  12  10   7      587.89      510.78     43.47 o 
 -13  11   7      907.37      921.07     82.07 o 
 -12  11   7      907.11      984.02     69.25 o 
 -11  11   7       89.89       85.81     58.22 o 
 -10  11   7      267.37      310.85     22.52 o 
  -9  11   7       28.74       26.17     15.27 o 
  -8  11   7       18.20       21.70     14.34 o 
  -7  11   7      325.89      413.66     24.82 o 
  -6  11   7     9119.94     9583.53    132.08 o 
  -5  11   7     2131.98     2366.99     55.46 o 
  -4  11   7     5833.69     5716.29     91.38 o 
  -3  11   7      657.88      539.86     29.23 o 
  -2  11   7      783.21      733.07     28.17 o 
  -1  11   7       19.49       11.12     15.59 o 
   0  11   7     3125.60     3129.51     60.90 o 
   1  11   7        5.58        4.61     15.85 o 
   2  11   7    11570.70    11267.48    127.59 o 
   3  11   7       69.96       56.43     18.66 o 
   4  11   7      737.60      667.28     26.61 o 
   5  11   7      554.28      505.72     22.39 o 
   6  11   7     3845.56     3892.65     51.52 o 
   7  11   7       22.39       22.80     15.49 o 
   8  11   7     4259.95     3931.56     85.20 o 
   9  11   7       56.32        9.44     25.16 o 
  10  11   7      732.95      689.81     44.54 o 
  11  11   7      126.52       86.88     32.15 o 
  12  11   7       58.86       71.60     32.63 o 
 -12  12   7      722.71      647.16     74.64 o 
 -11  12   7       26.22       30.99     31.82 o 
 -10  12   7      341.49      350.84     24.25 o 
  -9  12   7       90.53       74.26     19.01 o 
  -8  12   7      327.45      321.36     25.38 o 
  -7  12   7     2161.97     2320.77     65.19 o 
  -6  12   7     6618.34     6844.17    107.06 o 
  -5  12   7     8726.09     8630.99    125.03 o 
  -4  12   7     1634.95     1522.75     56.52 o 
  -3  12   7     4752.29     4665.22     82.92 o 
  -2  12   7      810.81      744.43     29.53 o 
  -1  12   7     2066.00     2030.84     45.58 o 
   0  12   7     1073.36     1021.23     34.24 o 
   1  12   7     6662.79     6781.73     90.41 o 
   2  12   7     4191.46     4142.91     88.77 o 
   3  12   7        2.25       32.96     17.02 o 
   4  12   7     4235.00     4262.96     66.91 o 
   5  12   7     2288.76     2240.60     47.97 o 
   6  12   7     9374.19     9095.10    100.00 o 
   7  12   7     8268.41     8137.57    133.95 o 
   8  12   7      207.10      215.80     37.38 o 
   9  12   7     5253.76     4703.68    141.71 o 
  10  12   7       93.47      115.62     32.16 o 
  11  12   7      635.26      624.10     45.56 o 
 -12  13   7      267.92      379.09     51.40 o 
 -11  13   7      245.43      209.39     40.80 o 
 -10  13   7      224.53      248.97     32.78 o 
  -9  13   7      416.56      445.21     27.02 o 
  -8  13   7      295.24      316.35     26.55 o 
  -7  13   7     2883.65     2977.64     59.22 o 
  -6  13   7     2595.99     2614.99     63.20 o 
  -5  13   7      193.50      132.81     34.35 o 
  -4  13   7     6204.96     6177.13    101.71 o 
  -3  13   7     1722.24     1582.12     57.52 o 
  -2  13   7     4927.06     4759.81     74.57 o 
  -1  13   7     3089.85     2878.93    106.28 o 
   0  13   7     2016.90     2232.03     53.53 o 
   1  13   7      175.00      159.28     21.62 o 
   2  13   7        9.09        9.14     18.04 o 
   3  13   7      151.32      198.84     22.20 o 
   4  13   7      497.84      482.64     26.59 o 
   5  13   7     3618.15     3798.90     82.78 o 
   6  13   7     4494.85     4475.18     64.57 o 
   7  13   7     1081.54     1176.68     41.29 o 
   8  13   7     5245.04     4848.72    122.30 o 
   9  13   7        2.39       12.44     33.08 o 
  10  13   7     1649.38     1410.97     72.91 o 
 -11  14   7       36.50       44.91     37.54 o 
 -10  14   7       66.42      100.99     30.49 o 
  -9  14   7      188.82      161.03     22.94 o 
  -8  14   7       33.23       45.33     22.12 o 
  -7  14   7       96.10      113.21     27.32 o 
  -6  14   7        9.36        2.32     23.57 o 
  -5  14   7      331.47      349.29     30.54 o 
  -4  14   7      231.33      196.95     31.61 o 
  -3  14   7      692.63      755.21     55.59 o 
  -2  14   7       46.93       42.01     19.98 o 
  -1  14   7       85.56       64.06     20.42 o 
   0  14   7       32.36       52.55     20.75 o 
   1  14   7       49.39       62.81     21.03 o 
   2  14   7      499.12      470.24     27.91 o 
   3  14   7      293.52      326.71     29.93 o 
   4  14   7      313.02      285.10     25.14 o 
   5  14   7      119.98      151.19     20.76 o 
   6  14   7      374.56      287.97     23.47 o 
   7  14   7       29.25       81.02     20.02 o 
   8  14   7       15.73       18.81     33.54 o 
   9  14   7      931.37     1046.28     63.11 o 
  10  14   7        8.70        1.58     48.22 o 
 -10  15   7        8.31       59.00     31.87 o 
  -9  15   7        8.92       -8.82     20.76 o 
  -8  15   7      187.49      177.38     26.64 o 
  -7  15   7     1435.23     1478.80     72.56 o 
  -6  15   7     1015.73     1008.08     46.28 o 
  -5  15   7       53.36       21.32     25.82 o 
  -4  15   7      423.62      345.16     32.63 o 
  -3  15   7     1284.26     1247.92     49.06 o 
  -2  15   7      174.13      143.55     23.67 o 
  -1  15   7      609.44      596.36     32.08 o 
   0  15   7      202.12      190.80     25.14 o 
   1  15   7      258.30      231.82     24.96 o 
   2  15   7     3177.70     3199.71     63.97 o 
   3  15   7       14.18       29.36     21.30 o 
   4  15   7     4209.32     3924.05    129.46 o 
   5  15   7      375.87      333.58     24.91 o 
   6  15   7       57.71       17.74     15.60 o 
   7  15   7      228.21      261.40     24.69 o 
   8  15   7      201.58      205.31     42.35 o 
   9  15   7       48.61       88.77     60.91 o 
  -9  16   7        8.16       -0.80     22.17 o 
  -8  16   7      214.61      282.60     30.49 o 
  -7  16   7      810.89      924.57     84.62 o 
  -6  16   7     1266.41     1376.95     54.87 o 
  -5  16   7     1675.31     1584.01     57.79 o 
  -4  16   7      875.19      892.83     44.98 o 
  -3  16   7      421.04      371.67     61.54 o 
  -2  16   7      302.70      292.35     28.23 o 
  -1  16   7       10.45      -15.80     21.58 o 
   0  16   7     2207.78     2013.29     53.39 o 
   1  16   7       45.47       -3.51     27.89 o 
   2  16   7      106.81       57.44     24.18 o 
   3  16   7     2865.80     2998.96     86.27 o 
   4  16   7      471.03      531.88     32.07 o 
   5  16   7      372.96      453.10     36.62 o 
   6  16   7     1200.35     1268.18     40.25 o 
   7  16   7      873.79      905.97     37.92 o 
   8  16   7       12.27       12.55     36.61 o 
  -7  17   7      151.00      109.86     32.91 o 
  -6  17   7      945.07      938.83     47.57 o 
  -5  17   7      528.59      510.54     40.35 o 
  -4  17   7     2911.05     2803.96     75.12 o 
  -3  17   7       26.83       32.65     28.42 o 
  -2  17   7      918.73      920.23     41.19 o 
  -1  17   7      665.76      587.40     48.66 o 
   0  17   7      398.39      503.89     33.64 o 
   1  17   7       36.42       16.84     23.33 o 
   2  17   7      506.19      562.43     35.68 o 
   3  17   7     1319.70     1311.10     46.76 o 
   4  17   7      112.92      104.53     25.03 o 
   5  17   7     1246.15     1404.82     44.20 o 
   6  17   7     1676.49     1813.90     65.46 o 
  -6  18   7      225.35      234.13     37.26 o 
  -5  18   7      142.22      139.51     33.07 o 
  -4  18   7       10.79      -25.82     29.14 o 
  -3  18   7      751.80      878.05     50.26 o 
  -2  18   7       17.26       56.34     30.75 o 
  -1  18   7     1919.81     2122.31     59.67 o 
   0  18   7        2.09       16.37     24.78 o 
   1  18   7     2709.63     3001.87     69.23 o 
   2  18   7      817.94      921.63     57.38 o 
   3  18   7     2204.79     2393.60     64.27 o 
   4  18   7       15.61       -6.83     25.07 o 
  -3  19   7       35.06       72.77     32.75 o 
  -2  19   7      397.45      491.12     44.03 o 
  -1  19   7      300.74      264.09     37.36 o 
   0  19   7     1599.44     1549.38     58.75 o 
   1  19   7      128.21      177.67     41.15 o 
 -16   0   8     4571.75     4982.68    171.84 o 
 -15   0   8      284.47      194.65     39.49 o 
 -14   0   8     4351.01     4344.21    108.23 o 
 -13   0   8     2397.17     2111.68     72.63 o 
 -12   0   8     7010.00     6365.20    127.21 o 
 -11   0   8    25811.21    24302.79    358.18 o 
 -10   0   8     2916.85     2653.86     68.73 o 
  -9   0   8    13417.71    13763.88    194.98 o 
  -8   0   8      272.00      412.86     21.69 o 
  -7   0   8     9837.57    10427.73    126.67 o 
  -6   0   8    15331.70    17132.46    166.53 o 
  -5   0   8     2678.84     3621.03     45.42 o 
  -4   0   8     3283.88     3055.56     38.03 o 
  -3   0   8      536.95      770.10     13.87 o 
  -2   0   8     1025.14      579.90     34.37 o 
  -1   0   8     7451.91     6735.01    102.40 o 
   0   0   8      178.69      428.60     20.56 o 
   1   0   8      527.89      772.52     18.52 o 
   2   0   8     2957.62     3679.15     51.64 o 
   3   0   8    44655.57    44814.09    571.96 o 
   4   0   8     1219.33     1692.77     60.53 o 
   5   0   8     8064.58     7466.17    125.16 o 
   6   0   8      199.44      270.90     24.57 o 
   7   0   8        1.69       42.12     20.64 o 
   8   0   8       20.73       14.73     21.04 o 
   9   0   8     3865.76     3696.11     91.01 o 
  10   0   8      343.78      435.62     68.74 o 
  11   0   8      163.91      321.02    108.62 o 
  12   0   8     1649.18     1819.15    144.01 o 
  13   0   8      131.86       83.67     36.35 o 
  14   0   8     1357.13     1612.93     77.96 o 
 -16   1   8      251.49      228.51     33.76 o 
 -15   1   8     2023.07     1881.05     54.47 o 
 -14   1   8        2.40       -6.84     20.27 o 
 -13   1   8     2172.90     2205.45     52.27 o 
 -12   1   8     3139.34     2875.53     56.35 o 
 -11   1   8     3362.67     3392.93     58.84 o 
 -10   1   8    15482.12    15833.03    166.85 o 
  -9   1   8      258.78      297.08     16.13 o 
  -8   1   8     3262.85     3620.03     42.80 o 
  -7   1   8     1148.01     1128.35     21.39 o 
  -6   1   8      324.37      198.11      8.88 o 
  -5   1   8     8414.47     8535.68     62.95 o 
  -4   1   8    14234.49    14844.02    107.02 o 
  -3   1   8    12914.36    13111.57     94.10 o 
  -2   1   8      814.72      859.12     11.84 o 
  -1   1   8    12478.74    12129.66    107.36 o 
   0   1   8     1470.32     1228.19     18.08 o 
   1   1   8    34553.50    34500.25    252.40 o 
   2   1   8      214.85      262.51     10.06 o 
   3   1   8    15929.11    15944.60    154.48 o 
   4   1   8     6469.59     7037.98    172.74 o 
   5   1   8       20.19       11.52     10.48 o 
   6   1   8        6.92        0.88      8.60 o 
   7   1   8      658.49      734.34     45.05 o 
   8   1   8       50.27       46.57     16.44 o 
   9   1   8     6435.79     6191.98     87.98 o 
  10   1   8       40.11       36.86     18.52 o 
  11   1   8     2434.00     2564.89     58.79 o 
  12   1   8      328.51      151.54     29.76 o 
  13   1   8     4804.66     5047.64     91.02 o 
  14   1   8       97.96       95.17     28.07 o 
 -15   2   8       80.74       56.87     24.10 o 
 -14   2   8       29.37       59.23     22.07 o 
 -13   2   8      175.18      142.90     22.45 o 
 -12   2   8     1158.27     1253.93     38.43 o 
 -11   2   8     3861.74     3788.81     62.64 o 
 -10   2   8       44.54       -2.94     14.40 o 
  -9   2   8      912.48      958.19     28.71 o 
  -8   2   8      607.87      608.48     18.13 o 
  -7   2   8      710.75      647.95     15.30 o 
  -6   2   8     3372.21     3462.10     35.78 o 
  -5   2   8     5912.06     5966.40     50.81 o 
  -4   2   8     2995.33     3098.83     31.64 o 
  -3   2   8       16.15       22.53      5.33 o 
  -2   2   8      492.22      516.92     30.65 o 
  -1   2   8      749.03      671.25     21.51 o 
   0   2   8     5973.86     6075.26     70.04 o 
   1   2   8     7686.89     7486.78     68.67 o 
   2   2   8     1789.02     1480.19     23.59 o 
   3   2   8     1642.66     1808.53     51.72 o 
   4   2   8     2471.65     2204.47    130.61 o 
   5   2   8      442.02      572.04     17.16 o 
   6   2   8      241.74      183.07     10.26 o 
   7   2   8     1718.11     1878.94     41.02 o 
   8   2   8     4048.56     4089.56     65.55 o 
   9   2   8       55.05       19.91     16.83 o 
  10   2   8      471.54      513.49     29.08 o 
  11   2   8       46.58       32.77     21.35 o 
  12   2   8      168.49      200.64     27.02 o 
  13   2   8        1.26       19.24     23.66 o 
  14   2   8      155.41      149.14     30.08 o 
 -15   3   8      478.56      665.45     42.69 o 
 -14   3   8      621.31      617.49     38.51 o 
 -13   3   8      254.67      211.47     27.42 o 
 -12   3   8      286.15      439.67     26.51 o 
 -11   3   8      525.91      519.76     26.46 o 
 -10   3   8       55.62       31.08     13.24 o 
  -9   3   8     2249.91     2110.46     62.30 o 
  -8   3   8      306.06      302.00     15.59 o 
  -7   3   8    12454.01    12233.35     96.77 o 
  -6   3   8       21.29       32.83      7.69 o 
  -5   3   8    15742.39    15976.42    117.15 o 
  -4   3   8    13486.93    11909.33     88.74 o 
  -3   3   8     1273.52     1332.15     26.87 o 
  -2   3   8     2490.26     2303.34     38.69 o 
  -1   3   8     1691.19     1500.90     65.57 o 
   0   3   8      984.04      739.20     26.51 o 
   1   3   8    16193.13    17025.18    159.21 o 
   2   3   8     6157.01     7108.33     68.31 o 
   3   3   8      819.89     1051.74    102.34 o 
   4   3   8     1521.62     1128.88     31.35 o 
   5   3   8      520.53      404.32     13.68 o 
   6   3   8      120.05      179.07     10.77 o 
   7   3   8     4962.17     4927.35     59.13 o 
   8   3   8     2519.95     2542.59     50.47 o 
   9   3   8      188.10      205.04     21.99 o 
  10   3   8      470.53      411.28     27.09 o 
  11   3   8     1754.48     1692.87     48.79 o 
  12   3   8        9.82       19.12     22.38 o 
  13   3   8      678.21      637.62     37.48 o 
  14   3   8        4.89      -10.65     25.61 o 
 -15   4   8        6.81      -10.97     27.22 o 
 -14   4   8      727.11      643.70     40.22 o 
 -13   4   8      524.30      491.42     34.40 o 
 -12   4   8      835.00      957.35     40.66 o 
 -11   4   8     2155.15     2349.21     87.56 o 
 -10   4   8       36.82        2.55     13.87 o 
  -9   4   8      106.21      125.65     15.54 o 
  -8   4   8     4725.32     4617.35     51.14 o 
  -7   4   8      981.83      942.33     19.68 o 
  -6   4   8     6755.78     6593.08     57.75 o 
  -5   4   8      459.55      334.09     11.14 o 
  -4   4   8     1827.06     1841.30     30.27 o 
  -3   4   8     4602.45     4134.27     57.78 o 
  -2   4   8     5260.52     4599.28     48.45 o 
  -1   4   8       73.48       51.37      7.60 o 
   0   4   8     9516.21     9231.89     85.27 o 
   1   4   8     6475.66     6862.19     60.28 o 
   2   4   8     1929.87     2298.50     44.66 o 
   3   4   8    10842.20    11836.46    105.94 o 
   4   4   8     1994.80     2149.70     30.13 o 
   5   4   8     7509.01     6901.54     70.66 o 
   6   4   8     6065.86     5724.94     57.57 o 
   7   4   8     3337.54     3526.06     44.77 o 
   8   4   8     2124.55     2219.96     47.60 o 
   9   4   8     4406.65     4312.23     71.58 o 
  10   4   8      900.66      877.82     39.32 o 
  11   4   8        7.39        5.95     20.06 o 
  12   4   8      280.96      245.55     27.86 o 
  13   4   8      113.92       84.61     26.63 o 
  14   4   8     1173.39     1117.90     55.95 o 
 -15   5   8       18.57        6.48     35.83 o 
 -14   5   8       34.92      -20.32     38.16 o 
 -13   5   8     2965.97     3086.69     73.53 o 
 -12   5   8     1153.55     1168.83     46.56 o 
 -11   5   8       26.39       64.87     20.66 o 
 -10   5   8       64.43       63.39     16.09 o 
  -9   5   8     4596.12     4534.59     70.52 o 
  -8   5   8      923.91     1063.89     21.08 o 
  -7   5   8     1597.19     1614.67     23.59 o 
  -6   5   8     1064.99     1058.23     19.66 o 
  -5   5   8     8580.39     9868.04     92.82 o 
  -4   5   8        2.59        4.26      7.28 o 
  -3   5   8     4246.14     4059.69     41.54 o 
  -2   5   8      331.82      352.52     11.36 o 
  -1   5   8    10738.89    11626.26     94.91 o 
   0   5   8       15.43       26.09      7.50 o 
   1   5   8    13750.37    15130.04    146.27 o 
   2   5   8     5523.87     6095.56     56.33 o 
   3   5   8      389.31      536.56     13.01 o 
   4   5   8      617.28      530.54     16.04 o 
   5   5   8      802.97      792.63     19.01 o 
   6   5   8       19.85        6.21      9.34 o 
   7   5   8       29.33       39.65     12.25 o 
   8   5   8       13.95        4.32     19.08 o 
   9   5   8      494.80      515.90     43.68 o 
  10   5   8        2.91      -13.38     22.44 o 
  11   5   8     1665.88     1763.68     58.32 o 
  12   5   8        1.66       -5.89     25.84 o 
  13   5   8     1709.32     1732.28     63.13 o 
  14   5   8      195.30      168.33     36.46 o 
 -15   6   8     1952.97     2151.05     89.79 o 
 -14   6   8      260.67      302.17     40.56 o 
 -13   6   8     2036.81     2293.39     64.36 o 
 -12   6   8      226.88      225.95     44.25 o 
 -11   6   8      114.91      133.16     23.44 o 
 -10   6   8     7506.90     7423.77     82.88 o 
  -9   6   8     1668.16     1624.81     30.41 o 
  -8   6   8      729.91      763.28     19.85 o 
  -7   6   8     1676.10     1684.08     32.73 o 
  -6   6   8     9331.74     8925.92     65.80 o 
  -5   6   8    12993.57    12965.05     99.65 o 
  -4   6   8     6759.20     6867.70     63.22 o 
  -3   6   8    10667.66    10073.25     84.96 o 
  -2   6   8      120.16      170.24      9.35 o 
  -1   6   8     6778.72     7315.91     64.74 o 
   0   6   8     1975.98     2161.90     25.79 o 
   1   6   8      158.75      204.74     11.94 o 
   2   6   8     2252.07     1976.10     33.77 o 
   3   6   8     1925.94     1955.74     25.58 o 
   4   6   8     1819.10     1905.97     28.58 o 
   5   6   8       72.42       83.47     10.51 o 
   6   6   8     2944.69     2811.77     36.58 o 
   7   6   8     3346.24     3421.90     49.29 o 
   8   6   8     4104.90     4016.85     78.22 o 
   9   6   8      394.56      514.33     34.35 o 
  10   6   8       36.60       17.98     22.84 o 
  11   6   8      313.09      381.09     34.88 o 
  12   6   8       63.95       88.82     29.05 o 
  13   6   8      281.76      313.74     37.06 o 
 -15   7   8      142.29       92.85     32.04 o 
 -14   7   8     1482.85     1711.59     78.67 o 
 -13   7   8       10.60        8.51     25.47 o 
 -12   7   8      149.03      147.38     27.19 o 
 -11   7   8     4181.56     3984.77     79.44 o 
 -10   7   8     1896.60     1727.90     38.68 o 
  -9   7   8     8554.98     8399.90     83.16 o 
  -8   7   8       62.16       50.50     10.93 o 
  -7   7   8    19354.65    18508.42    117.24 o 
  -6   7   8     5277.93     5326.43     47.91 o 
  -5   7   8    12555.53    11815.44     93.10 o 
  -4   7   8    25450.08    24661.46    176.14 o 
  -3   7   8      313.23      295.25     11.19 o 
  -2   7   8     9153.65     9178.27     73.18 o 
  -1   7   8       10.66       18.11      6.86 o 
   0   7   8     2474.22     2623.25     32.04 o 
   1   7   8      751.65      686.63     18.68 o 
   2   7   8     1336.98     1484.58     26.38 o 
   3   7   8     4168.53     3831.91     42.60 o 
   4   7   8      326.50      252.13     12.02 o 
   5   7   8     7029.03     6843.91     67.40 o 
   6   7   8     2406.61     2467.13     35.48 o 
   7   7   8     5522.33     5505.60     59.02 o 
   8   7   8     4087.10     4031.98    123.97 o 
   9   7   8     2680.19     2733.25     67.20 o 
  10   7   8     2607.16     2746.24     88.28 o 
  11   7   8       50.93       30.65     26.31 o 
  12   7   8      217.65      348.80     36.87 o 
  13   7   8       90.37       96.22     33.17 o 
 -14   8   8       26.30       38.53     29.76 o 
 -13   8   8      112.80      109.22     46.60 o 
 -12   8   8      863.65      745.50     40.40 o 
 -11   8   8       89.83       82.44     18.74 o 
 -10   8   8     4418.37     4167.05     50.10 o 
  -9   8   8      422.56      419.77     17.88 o 
  -8   8   8     8863.87     8806.05     79.25 o 
  -7   8   8      941.33      814.66     18.33 o 
  -6   8   8    20282.46    20127.56    139.92 o 
  -5   8   8     9849.64     9645.86     79.28 o 
  -4   8   8     8768.24     8459.16     70.24 o 
  -3   8   8     3136.11     2969.74     32.53 o 
  -2   8   8       35.64       15.93      6.74 o 
  -1   8   8      345.29      349.21     11.30 o 
   0   8   8     2521.63     2733.94     39.74 o 
   1   8   8       11.54        8.97      8.47 o 
   2   8   8     1503.06     1526.34     29.22 o 
   3   8   8      577.73      566.39     17.98 o 
   4   8   8     5373.57     5012.27     49.38 o 
   5   8   8      699.20      681.00     20.26 o 
   6   8   8      906.39      778.18     22.61 o 
   7   8   8     5603.38     5703.33     62.20 o 
   8   8   8     4675.49     4573.58    146.66 o 
   9   8   8     4189.77     4291.33     87.19 o 
  10   8   8      449.80      577.50     38.69 o 
  11   8   8      142.03      254.81     48.82 o 
  12   8   8      410.08      521.06     41.78 o 
  13   8   8       25.06       29.13     30.59 o 
 -14   9   8      235.49      196.10     37.41 o 
 -13   9   8      949.59      966.52     40.77 o 
 -12   9   8      551.71      537.03     28.98 o 
 -11   9   8     1219.90     1166.26     36.17 o 
 -10   9   8       58.20       70.54     14.54 o 
  -9   9   8     1060.37     1008.95     27.77 o 
  -8   9   8      333.08      269.24     15.73 o 
  -7   9   8      875.22      974.29     29.97 o 
  -6   9   8     2059.84     2031.36     37.04 o 
  -5   9   8     4402.91     4430.07     44.88 o 
  -4   9   8      138.62      176.95     11.94 o 
  -3   9   8     3846.90     3424.72     36.01 o 
  -2   9   8     2855.80     2891.88     35.98 o 
  -1   9   8       13.94       34.56      7.29 o 
   0   9   8      125.66      137.74     16.03 o 
   1   9   8     5720.51     5994.90     63.94 o 
   2   9   8     5811.52     6065.48     65.36 o 
   3   9   8      151.75      250.24     14.30 o 
   4   9   8      110.41      106.38     11.49 o 
   5   9   8       12.33        1.58     10.20 o 
   6   9   8     2468.62     2390.20     37.74 o 
   7   9   8      362.94      402.23     24.61 o 
   8   9   8     1252.37     1152.81     46.33 o 
   9   9   8     2103.99     1741.16     75.67 o 
  10   9   8       69.49       39.25     26.09 o 
  11   9   8     1233.73     1314.39     58.20 o 
  12   9   8       96.45      126.55     32.63 o 
 -13  10   8      273.34      201.17     25.61 o 
 -12  10   8     1803.79     1912.01     46.77 o 
 -11  10   8     3469.56     3585.34    146.30 o 
 -10  10   8      198.98      205.56     18.55 o 
  -9  10   8      112.80       89.20     14.50 o 
  -8  10   8        7.48       17.03     12.07 o 
  -7  10   8       20.60        9.68     12.28 o 
  -6  10   8       20.13       -8.66     12.30 o 
  -5  10   8      152.55      101.38     10.72 o 
  -4  10   8      140.34       96.29      9.67 o 
  -3  10   8     1192.46     1135.78     19.92 o 
  -2  10   8     1061.61     1047.51     18.63 o 
  -1  10   8        6.84       20.47      8.38 o 
   0  10   8     6516.88     6742.44     70.05 o 
   1  10   8     1502.81     1567.09     34.50 o 
   2  10   8       14.66       11.46     10.37 o 
   3  10   8     3035.39     3096.62     42.87 o 
   4  10   8     3269.59     3473.49     48.76 o 
   5  10   8      901.68      953.50     23.97 o 
   6  10   8     3690.52     3397.46     46.02 o 
   7  10   8      874.32      812.36     38.81 o 
   8  10   8      190.28      185.68     44.43 o 
   9  10   8       15.26        2.65     27.61 o 
  10  10   8     2318.27     2450.12    107.54 o 
  11  10   8       35.54       40.40     28.48 o 
  12  10   8     2646.53     2760.02     80.12 o 
 -13  11   8     1583.86     1782.17     79.42 o 
 -12  11   8     1011.94      988.33    167.10 o 
 -11  11   8     1159.77     1035.14     59.30 o 
 -10  11   8     1427.82     1411.57     43.36 o 
  -9  11   8      134.26      108.99     18.85 o 
  -8  11   8     3093.95     3212.61     53.18 o 
  -7  11   8     1906.16     1784.51     43.56 o 
  -6  11   8      230.94      197.21     24.41 o 
  -5  11   8      367.24      392.90     21.37 o 
  -4  11   8     2651.80     2569.25     67.54 o 
  -3  11   8     1745.21     1605.94     46.25 o 
  -2  11   8     1996.82     2081.36     79.31 o 
  -1  11   8     3857.02     4240.45     75.63 o 
   0  11   8     1086.01     1141.08     39.86 o 
   1  11   8     3191.77     3564.94     89.32 o 
   2  11   8      123.96      152.96     22.01 o 
   3  11   8      149.67      158.34     21.77 o 
   4  11   8     4843.45     4846.02     76.02 o 
   5  11   8     6277.42     6301.04     84.57 o 
   6  11   8      951.68     1018.44     30.32 o 
   7  11   8     3975.33     3671.97     56.02 o 
   8  11   8     2468.01     2604.68     69.00 o 
   9  11   8        1.15      -28.07     23.76 o 
  10  11   8      424.98      489.48     41.13 o 
  11  11   8      368.42      321.65     38.11 o 
 -12  12   8        6.57       35.10     35.82 o 
 -11  12   8      152.53      167.54     37.97 o 
 -10  12   8       26.66       33.34     18.53 o 
  -9  12   8     1823.16     1800.87     42.98 o 
  -8  12   8     1188.40     1193.76     39.94 o 
  -7  12   8        1.14       10.17     24.17 o 
  -6  12   8     7616.85     7488.00    114.51 o 
  -5  12   8      236.31      308.76     27.04 o 
  -4  12   8     5495.33     5645.01     94.27 o 
  -3  12   8     1039.56      983.08     39.86 o 
  -2  12   8      119.91       94.09     21.83 o 
  -1  12   8        9.51       35.03     19.33 o 
   0  12   8      970.86     1032.37     70.98 o 
   1  12   8     1565.01     1466.32     39.97 o 
   2  12   8     3577.80     3841.84     97.36 o 
   3  12   8       81.03       71.73     18.07 o 
   4  12   8        7.23       10.52     20.49 o 
   5  12   8      125.67       85.88     16.71 o 
   6  12   8     1217.75     1144.64     33.80 o 
   7  12   8      117.50      159.88     19.37 o 
   8  12   8     1547.68     1409.54     65.37 o 
   9  12   8      659.51      795.84     98.36 o 
  10  12   8      660.61      756.09     47.05 o 
  11  12   8      227.75      315.67     39.03 o 
 -11  13   8      247.71      307.41     45.68 o 
 -10  13   8      950.58     1021.38     35.88 o 
  -9  13   8      172.81      207.57     22.62 o 
  -8  13   8      105.70      110.76     27.25 o 
  -7  13   8     1210.91     1160.31     50.50 o 
  -6  13   8       25.35       10.10     29.24 o 
  -5  13   8     1907.24     1968.37     55.74 o 
  -4  13   8      283.59      298.04     29.75 o 
  -3  13   8       65.37       85.94     23.03 o 
  -2  13   8       69.84       60.37     22.81 o 
  -1  13   8     1364.87     1485.93     64.29 o 
   0  13   8      469.87      521.17     28.00 o 
   1  13   8      163.92       78.67     19.75 o 
   2  13   8     7579.16     7138.66     96.26 o 
   3  13   8      772.96      792.39     31.77 o 
   4  13   8      840.32      775.95     36.56 o 
   5  13   8      619.30      568.10     63.19 o 
   6  13   8      330.34      283.23     24.80 o 
   7  13   8        7.17      -11.99     17.49 o 
   8  13   8        0.35       24.71     33.12 o 
   9  13   8      117.50      147.85     46.17 o 
  10  13   8      123.43       91.38     39.11 o 
 -11  14   8     1606.70     2018.44     84.95 o 
 -10  14   8      655.69      681.72     61.45 o 
  -9  14   8     1611.26     1536.52     43.71 o 
  -8  14   8     2379.42     2338.20     56.35 o 
  -7  14   8     2592.72     2712.71     78.69 o 
  -6  14   8        1.11      -26.19     23.22 o 
  -5  14   8      202.30      152.03     27.30 o 
  -4  14   8     3944.78     3876.67     80.21 o 
  -3  14   8      860.53      996.71     42.71 o 
  -2  14   8     3760.58     3760.93     77.95 o 
  -1  14   8        4.24        2.50     22.71 o 
   0  14   8     4560.95     4735.03     76.67 o 
   1  14   8      984.03     1001.54     43.23 o 
   2  14   8     8052.58     8012.98    106.91 o 
   3  14   8     2168.95     2031.15     69.32 o 
   4  14   8     1095.20     1034.84     43.24 o 
   5  14   8      974.93     1026.91     37.72 o 
   6  14   8        0.51       -2.29     19.99 o 
   7  14   8     1102.72     1072.86     41.01 o 
   8  14   8      208.81      213.84     42.87 o 
   9  14   8      534.23      561.54     53.19 o 
 -10  15   8     2361.42     2838.07     79.77 o 
  -9  15   8        2.78       15.19     21.80 o 
  -8  15   8     4339.32     4244.69     78.24 o 
  -7  15   8      272.69      210.66     31.59 o 
  -6  15   8      357.00      357.81     33.61 o 
  -5  15   8     2015.27     1852.12     60.13 o 
  -4  15   8       67.16      106.15     27.63 o 
  -3  15   8     4366.48     4306.63     87.31 o 
  -2  15   8       80.04       53.68     28.19 o 
  -1  15   8     5722.64     5613.86    101.38 o 
   0  15   8      526.91      508.15     31.00 o 
   1  15   8     1136.91     1117.93     43.54 o 
   2  15   8      824.30      976.99     43.17 o 
   3  15   8     3835.81     3564.00     67.22 o 
   4  15   8     1843.36     1829.34     57.45 o 
   5  15   8      150.47      191.29     25.35 o 
   6  15   8      964.34     1068.80     46.24 o 
   7  15   8      451.31      574.43     34.21 o 
   8  15   8       94.21      114.82     38.22 o 
  -9  16   8      878.05      912.83     38.73 o 
  -8  16   8       91.34      117.80     27.59 o 
  -7  16   8     1295.17     1237.09     52.30 o 
  -6  16   8     2856.55     2935.12     92.32 o 
  -5  16   8      447.18      421.88     36.24 o 
  -4  16   8     2499.87     2494.05     68.86 o 
  -3  16   8       68.73       67.04     38.59 o 
  -2  16   8       18.56       37.93     35.12 o 
  -1  16   8      498.28      411.08     35.17 o 
   0  16   8       22.88       -8.26     25.52 o 
   1  16   8      725.10      694.81     35.16 o 
   2  16   8      238.52      286.75     29.06 o 
   3  16   8       63.11       60.78     24.37 o 
   4  16   8       48.47       54.65     26.93 o 
   5  16   8      228.35      256.41     33.50 o 
   6  16   8        9.57      -30.78     21.77 o 
   7  16   8      387.04      412.90     32.74 o 
  -7  17   8     2196.66     2204.81     81.35 o 
  -6  17   8      263.64      222.26     34.65 o 
  -5  17   8     5964.51     6117.87    114.23 o 
  -4  17   8      783.50      895.67     67.70 o 
  -3  17   8      820.13      709.48     43.12 o 
  -2  17   8      267.06      287.36     56.37 o 
  -1  17   8        5.92       16.20     26.99 o 
   0  17   8       44.40        3.29     27.34 o 
   1  17   8      226.09      286.46     49.38 o 
   2  17   8      101.21       85.02     29.98 o 
   3  17   8       54.35       34.69     28.52 o 
   4  17   8        0.88       -7.15     26.08 o 
   5  17   8      960.61     1032.41     43.17 o 
   6  17   8      186.51      233.17     29.71 o 
  -5  18   8      330.86      254.13     37.78 o 
  -4  18   8     1038.86      990.68     52.16 o 
  -3  18   8     2365.13     2548.70     81.50 o 
  -2  18   8      587.90      560.18     43.14 o 
  -1  18   8      489.71      516.06     41.11 o 
   0  18   8      498.33      591.84     43.08 o 
   1  18   8       54.20       81.68     34.97 o 
   2  18   8      728.15      746.45     47.43 o 
   3  18   8      191.19      133.64     33.22 o 
   4  18   8      208.53      124.58     33.99 o 
  -2  19   8     1016.03     1053.02     54.40 o 
  -1  19   8       35.18       11.41     30.78 o 
   0  19   8        0.22      -42.46     29.12 o 
 -15   1   9        5.02        7.83     22.79 o 
 -14   1   9      156.84      108.16     23.46 o 
 -13   1   9      370.44      423.29     35.32 o 
 -12   1   9      631.33      621.90     30.17 o 
 -11   1   9     2015.80     2115.52     45.38 o 
 -10   1   9     5152.11     5017.66     71.67 o 
  -9   1   9      202.00      156.42     13.41 o 
  -8   1   9     1098.22     1136.59     24.36 o 
  -7   1   9       53.80       52.22      7.76 o 
  -6   1   9        1.88        3.39      6.02 o 
  -5   1   9      136.04      286.28      8.83 o 
  -4   1   9     6183.57     6865.83     54.68 o 
  -3   1   9      398.26      702.93     14.20 o 
  -2   1   9     1452.03     1299.42     24.41 o 
  -1   1   9      951.11      710.09     17.30 o 
   0   1   9     1935.06     1720.88     19.32 o 
   1   1   9       24.54       16.20      5.62 o 
   2   1   9     3980.46     3767.23     40.10 o 
   3   1   9      560.34      681.53     19.52 o 
   4   1   9     1774.53     1903.50     47.15 o 
   5   1   9    17927.82    17781.35    177.85 o 
   6   1   9      580.83      504.40     21.57 o 
   7   1   9    11906.01    11794.94    132.51 o 
   8   1   9       10.62      -11.77     15.55 o 
   9   1   9     4472.37     4196.73     69.79 o 
  10   1   9     1613.97     1657.88     47.11 o 
  11   1   9     2440.77     2284.43     55.51 o 
  12   1   9      265.47      221.58     28.15 o 
  13   1   9       19.16       27.94     25.14 o 
  14   1   9      152.09      151.72     30.66 o 
 -15   2   9      581.37      632.94     35.58 o 
 -14   2   9       66.23       28.62     21.25 o 
 -13   2   9      371.65      346.76     26.46 o 
 -12   2   9     1165.81     1248.69     38.11 o 
 -11   2   9     6079.01     6250.36     84.88 o 
 -10   2   9      289.20      242.26     19.26 o 
  -9   2   9     7039.76     7496.39     73.93 o 
  -8   2   9     8571.94     8968.54     71.95 o 
  -7   2   9     3695.16     4082.49     41.95 o 
  -6   2   9     1497.63     1200.95     25.93 o 
  -5   2   9     2664.96     3023.92     30.99 o 
  -4   2   9    16308.54    15914.58    114.66 o 
  -3   2   9      177.75      131.35      7.03 o 
  -2   2   9       92.54      149.57     19.00 o 
  -1   2   9      390.86      544.76     13.34 o 
   0   2   9     2657.92     2651.57     26.33 o 
   1   2   9     8512.06     8209.42     87.33 o 
   2   2   9       84.68      130.68      8.57 o 
   3   2   9    16570.00    17113.00    135.41 o 
   4   2   9     8286.72     9250.32    140.37 o 
   5   2   9     5653.91     5861.79     73.47 o 
   6   2   9     8323.25     8114.73     83.00 o 
   7   2   9      537.77      539.86     24.00 o 
   8   2   9    15881.30    15804.71    207.91 o 
   9   2   9     3735.60     3597.47     64.69 o 
  10   2   9     2989.19     3033.18     69.38 o 
  11   2   9      708.34      689.10     47.53 o 
  12   2   9      316.72      265.05     36.54 o 
  13   2   9       14.92       27.29     24.94 o 
  14   2   9       13.82       43.57     28.01 o 
 -15   3   9      646.13      619.98     41.58 o 
 -14   3   9        2.22      -12.80     23.84 o 
 -13   3   9       74.70       49.81     23.34 o 
 -12   3   9     1027.66      983.20     40.75 o 
 -11   3   9      127.01      138.35     24.45 o 
 -10   3   9     4219.30     4556.08     90.67 o 
  -9   3   9      291.34      300.40     14.73 o 
  -8   3   9     3742.35     3977.23     43.43 o 
  -7   3   9     3087.98     3074.16     35.33 o 
  -6   3   9       10.31       30.86      7.46 o 
  -5   3   9     3340.99     3368.44     33.89 o 
  -4   3   9     3737.63     3957.21     51.21 o 
  -3   3   9     6248.56     6595.22     73.38 o 
  -2   3   9     1936.03     1875.92     50.61 o 
  -1   3   9     9105.00    10011.40    102.92 o 
   0   3   9     1168.51     1277.78     23.08 o 
   1   3   9      497.66      807.09     17.08 o 
   2   3   9    15676.24    15681.81    135.23 o 
   3   3   9     1205.28     1322.92     25.11 o 
   4   3   9    11139.39    11337.14    133.88 o 
   5   3   9      278.25      302.89     14.25 o 
   6   3   9     7948.78     8068.62     74.49 o 
   7   3   9    12272.46    12323.81    138.48 o 
   8   3   9       52.93       48.27     17.08 o 
   9   3   9     1301.52     1253.99     62.01 o 
  10   3   9      217.84      205.79     24.18 o 
  11   3   9      377.07      361.58     34.91 o 
  12   3   9      553.78      593.98     35.29 o 
  13   3   9      463.17      298.83     32.50 o 
  14   3   9      118.84      108.39     29.03 o 
 -15   4   9      465.61      408.02     44.73 o 
 -14   4   9      305.58      285.00     36.22 o 
 -13   4   9      838.06      801.98     53.93 o 
 -12   4   9     3167.11     3213.06     69.73 o 
 -11   4   9     1460.93     1587.51     47.34 o 
 -10   4   9       61.46       54.78     18.21 o 
  -9   4   9        9.44       -5.54      9.74 o 
  -8   4   9       82.23      102.19     10.98 o 
  -7   4   9      126.29      148.22     10.70 o 
  -6   4   9     5144.17     4943.06     46.79 o 
  -5   4   9     7204.72     6937.29     58.49 o 
  -4   4   9    13695.14    14414.83    271.78 o 
  -3   4   9     9436.31     8983.24    108.22 o 
  -2   4   9     5051.42     4748.88     64.76 o 
  -1   4   9    18804.50    18387.42    201.30 o 
   0   4   9    24771.80    27412.84    292.01 o 
   1   4   9     5321.37     5457.69     55.87 o 
   2   4   9     6937.47     7099.94     70.24 o 
   3   4   9      905.26      970.29     39.19 o 
   4   4   9     3386.52     3703.11    142.41 o 
   5   4   9     3787.40     3918.09     56.06 o 
   6   4   9     2982.65     2727.16     35.76 o 
   7   4   9     1973.90     1907.88     41.00 o 
   8   4   9     3590.81     3530.85     74.71 o 
   9   4   9     3074.92     3056.49     59.40 o 
  10   4   9      516.79      652.35     32.83 o 
  11   4   9      301.27      346.08     28.64 o 
  12   4   9     6117.00     5908.80     97.54 o 
  13   4   9      147.20      145.98     27.81 o 
  14   4   9     2492.53     2253.32     64.63 o 
 -15   5   9       69.67       26.17     28.28 o 
 -14   5   9     2106.56     2319.92    136.49 o 
 -13   5   9     3405.91     3660.16     88.24 o 
 -12   5   9      730.22      657.19     35.20 o 
 -11   5   9     5697.56     5892.21     96.03 o 
 -10   5   9      249.88      273.54     17.24 o 
  -9   5   9        7.76       15.49     10.79 o 
  -8   5   9       19.00        2.64      8.91 o 
  -7   5   9     2111.29     2077.91     27.16 o 
  -6   5   9      681.01      756.08     17.40 o 
  -5   5   9        0.36       -1.79      6.62 o 
  -4   5   9    13030.09    13302.34    133.28 o 
  -3   5   9     1427.51     1557.73     25.65 o 
  -2   5   9     9743.45     9395.39     80.51 o 
  -1   5   9    10944.59     9696.02     82.59 o 
   0   5   9     4622.29     5108.46     50.22 o 
   1   5   9    28431.30    29904.95    273.70 o 
   2   5   9     1827.98     1794.24     25.72 o 
   3   5   9    11092.99    10921.88     85.38 o 
   4   5   9      458.45      539.34     14.63 o 
   5   5   9       14.65       24.03      8.85 o 
   6   5   9       76.22      141.34     12.87 o 
   7   5   9        4.58        3.53     12.89 o 
   8   5   9     3009.74     3049.68     71.85 o 
   9   5   9       74.67       59.68     21.91 o 
  10   5   9     4552.99     4537.43    126.46 o 
  11   5   9     2744.09     2768.45     72.48 o 
  12   5   9      768.05      790.29     45.28 o 
  13   5   9     2507.27     2500.84     75.86 o 
 -15   6   9      284.02      361.82     32.79 o 
 -14   6   9     1180.60     1232.84     51.84 o 
 -13   6   9      292.61      341.75     39.87 o 
 -12   6   9     7077.70     7199.79    100.72 o 
 -11   6   9      593.36      534.64     28.43 o 
 -10   6   9     3786.62     3797.39     46.22 o 
  -9   6   9     2758.52     2834.22     41.68 o 
  -8   6   9      505.89      464.80     18.47 o 
  -7   6   9      127.35       80.19      8.87 o 
  -6   6   9      611.96      620.91     16.79 o 
  -5   6   9     5461.64     5125.36     48.60 o 
  -4   6   9        1.57       -0.02      7.56 o 
  -3   6   9    17898.25    18090.69    142.89 o 
  -2   6   9    10525.74    11287.50     94.35 o 
  -1   6   9     2604.68     2297.54     29.34 o 
   0   6   9     4296.29     3603.30     39.53 o 
   1   6   9     1243.78     1329.26     27.28 o 
   2   6   9     4615.94     4517.68     46.81 o 
   3   6   9       59.55       43.43      8.67 o 
   4   6   9     1000.66     1005.92     18.75 o 
   5   6   9      150.75      159.95     12.14 o 
   6   6   9     1060.81     1094.36     23.49 o 
   7   6   9      235.99      302.59     16.96 o 
   8   6   9      107.84      110.40     22.59 o 
   9   6   9     2954.17     2887.71     78.22 o 
  10   6   9      302.72      234.06     50.27 o 
  11   6   9      588.43      535.43     37.96 o 
  12   6   9     2052.75     2098.31     73.98 o 
  13   6   9      250.57      264.60     38.36 o 
 -14   7   9        0.81        9.57     21.03 o 
 -13   7   9       24.56       16.37     19.19 o 
 -12   7   9      128.54      129.80     20.92 o 
 -11   7   9      220.46      133.76     19.16 o 
 -10   7   9      179.99      190.32     23.26 o 
  -9   7   9       11.18       19.82     10.18 o 
  -8   7   9      125.15      137.28     11.12 o 
  -7   7   9       23.62       18.27      9.40 o 
  -6   7   9      750.94      903.26     20.28 o 
  -5   7   9      611.19      630.42     24.01 o 
  -4   7   9      700.75      703.18     17.77 o 
  -3   7   9      434.76      362.46     12.84 o 
  -2   7   9       35.81       33.47      7.37 o 
  -1   7   9     2118.49     2394.75     28.52 o 
   0   7   9        6.84       24.38      8.08 o 
   1   7   9      350.66      407.14     15.29 o 
   2   7   9      287.30      362.00     14.67 o 
   3   7   9        1.98       12.16      8.52 o 
   4   7   9      773.10      668.69     16.42 o 
   5   7   9      945.18      942.93     22.64 o 
   6   7   9      522.21      529.08     18.34 o 
   7   7   9     4247.34     4337.05     50.77 o 
   8   7   9     1214.02     1122.02     47.60 o 
   9   7   9      229.92      170.59     26.77 o 
  10   7   9       59.44       29.12     25.31 o 
  11   7   9      356.27      304.03     33.80 o 
  12   7   9      166.81      151.83     35.91 o 
  13   7   9      111.19       84.19     32.23 o 
 -14   8   9       81.62       99.76     23.58 o 
 -13   8   9     1087.96     1025.98     36.96 o 
 -12   8   9     2326.19     2433.04     99.87 o 
 -11   8   9        6.33       11.61     14.47 o 
 -10   8   9      233.72      199.35     25.13 o 
  -9   8   9      527.91      604.22     23.68 o 
  -8   8   9      557.87      595.11     21.44 o 
  -7   8   9     1366.89     1456.22     23.30 o 
  -6   8   9      484.08      583.69     15.96 o 
  -5   8   9      552.93      390.95     14.03 o 
  -4   8   9        0.67       -5.21      7.71 o 
  -3   8   9     7975.70     7911.96     66.77 o 
  -2   8   9      433.23      380.33     12.20 o 
  -1   8   9      359.38      313.12     11.44 o 
   0   8   9       46.96       44.32      9.48 o 
   1   8   9      107.56      120.27     12.64 o 
   2   8   9      930.13      881.76     22.28 o 
   3   8   9     2441.55     2476.19     37.00 o 
   4   8   9     1405.78     1287.13     23.92 o 
   5   8   9      421.75      451.26     16.14 o 
   6   8   9      874.25      938.16     33.65 o 
   7   8   9      715.61      658.36     21.41 o 
   8   8   9      259.72      257.70     39.97 o 
   9   8   9     1717.34     2030.31     62.51 o 
  10   8   9      298.44      427.01     36.85 o 
  11   8   9       23.00       12.10     26.60 o 
  12   8   9      161.30      196.73     35.94 o 
  13   8   9      572.75      479.62     44.69 o 
 -14   9   9      455.13      657.25     46.94 o 
 -13   9   9     1887.92     2209.44     82.18 o 
 -12   9   9       38.29       33.69     19.41 o 
 -11   9   9     2578.53     2703.36     51.62 o 
 -10   9   9      689.09      708.51     24.74 o 
  -9   9   9     1080.65     1042.86     28.37 o 
  -8   9   9     1358.98     1347.78     27.62 o 
  -7   9   9       32.08       11.77     10.15 o 
  -6   9   9     1274.32     1123.42     31.25 o 
  -5   9   9     1601.04     1962.77     28.23 o 
  -4   9   9     7551.78     7510.71     69.76 o 
  -3   9   9       17.68        6.51      7.82 o 
  -2   9   9      708.89      666.19     17.69 o 
  -1   9   9     7069.83     6821.03     59.58 o 
   0   9   9      891.41      893.24     21.88 o 
   1   9   9     6464.16     6126.60     66.08 o 
   2   9   9       42.36       83.39     19.34 o 
   3   9   9      255.14      327.12     20.59 o 
   4   9   9      501.78      519.91     22.60 o 
   5   9   9      109.25       96.36     11.01 o 
   6   9   9     3798.97     3752.95     64.58 o 
   7   9   9     1235.14     1452.65     30.64 o 
   8   9   9     1083.70     1042.68     45.54 o 
   9   9   9       69.76      100.10     26.32 o 
  10   9   9     1256.93     1258.10     88.55 o 
  11   9   9     1032.80     1134.13     52.35 o 
  12   9   9     1463.88     1520.02     64.17 o 
 -13  10   9      110.94      120.31     23.98 o 
 -12  10   9     2818.06     2915.44     63.58 o 
 -11  10   9      159.45      197.97     25.08 o 
 -10  10   9     9129.12     9094.25     94.05 o 
  -9  10   9      113.75      139.90     16.37 o 
  -8  10   9      881.00      892.98     24.65 o 
  -7  10   9     3164.04     3105.00     43.96 o 
  -6  10   9     1451.13     1265.12     24.24 o 
  -5  10   9      905.02      928.00     20.50 o 
  -4  10   9     1192.53     1075.66     26.12 o 
  -3  10   9     3109.71     2930.16     35.34 o 
  -2  10   9     2495.70     2383.49     29.59 o 
  -1  10   9     3169.94     2944.88     45.46 o 
   0  10   9    11039.29    11674.97    109.82 o 
   1  10   9      209.07      176.95     13.68 o 
   2  10   9    20267.63    20815.91    181.50 o 
   3  10   9      407.39      409.44     17.76 o 
   4  10   9     1222.22     1136.79     29.50 o 
   5  10   9      359.05      354.47     18.60 o 
   6  10   9       74.57       78.48     12.59 o 
   7  10   9      431.91      429.03     20.28 o 
   8  10   9        0.46        0.06     22.78 o 
   9  10   9     2088.28     1985.24     61.97 o 
  10  10   9      391.89      400.53     36.25 o 
  11  10   9     1289.30     1271.23     86.66 o 
  12  10   9       19.79       18.82     30.97 o 
 -13  11   9      192.20      216.64     41.74 o 
 -12  11   9      303.21      387.42     46.38 o 
 -11  11   9      677.67      644.96     50.50 o 
 -10  11   9     1023.77     1078.58     46.24 o 
  -9  11   9       35.07       35.90     17.62 o 
  -8  11   9        9.40       -3.34     14.44 o 
  -7  11   9     1393.23     1317.52     33.69 o 
  -6  11   9     3135.92     3279.34     55.45 o 
  -5  11   9     2483.54     2393.31     46.09 o 
  -4  11   9      427.26      398.61     27.39 o 
  -3  11   9      540.13      496.65     29.77 o 
  -2  11   9     3574.62     3576.82     87.34 o 
  -1  11   9     2818.63     2768.48     67.83 o 
   0  11   9      291.48      325.38     26.41 o 
   1  11   9     9764.79     9954.20    135.89 o 
   2  11   9     1734.66     1721.25     47.31 o 
   3  11   9      882.16      917.38     51.22 o 
   4  11   9      875.11      775.71     46.65 o 
   5  11   9      241.28      222.32     21.65 o 
   6  11   9     1461.05     1477.63     36.26 o 
   7  11   9     2824.17     3069.84     59.01 o 
   8  11   9     1323.94     1247.96     51.92 o 
   9  11   9      479.69      368.72     36.10 o 
  10  11   9       37.05       16.35     28.66 o 
  11  11   9        6.65       28.14     33.23 o 
 -12  12   9      136.30      161.85     40.99 o 
 -11  12   9     2546.00     2580.23     90.08 o 
 -10  12   9      129.27      193.44     25.87 o 
  -9  12   9     3899.51     4086.87     64.60 o 
  -8  12   9      410.51      394.19     27.17 o 
  -7  12   9       50.27       58.42     26.78 o 
  -6  12   9     5677.23     5821.50     98.32 o 
  -5  12   9      165.53      199.76     25.17 o 
  -4  12   9     2008.75     2025.86    100.94 o 
  -3  12   9      189.64      312.95     27.98 o 
  -2  12   9     1373.98     1218.91     42.79 o 
  -1  12   9        2.86       19.50     20.69 o 
   0  12   9     1379.03     1423.14     45.93 o 
   1  12   9       13.78       44.00     34.79 o 
   2  12   9     6343.70     6295.25    100.14 o 
   3  12   9    15918.08    16016.11    199.39 o 
   4  12   9     2992.30     2664.52     65.90 o 
   5  12   9     2487.07     2338.54    160.20 o 
   6  12   9     8835.19     9198.71    110.19 o 
   7  12   9     3197.35     3317.64     63.00 o 
   8  12   9     5851.19     6304.29    141.35 o 
   9  12   9      725.30      714.48     52.59 o 
  10  12   9      655.00      555.00     44.88 o 
  11  12   9      247.00      242.95     42.27 o 
 -11  13   9       65.19      131.38     91.82 o 
 -10  13   9     4522.68     4489.31     87.78 o 
  -9  13   9      240.36      307.48     25.08 o 
  -8  13   9       58.91       31.26     25.95 o 
  -7  13   9     2616.71     2732.58     70.71 o 
  -6  13   9       23.39       -3.13     23.06 o 
  -5  13   9     4391.98     4470.53     85.43 o 
  -4  13   9     2562.68     2454.59     62.37 o 
  -3  13   9     1227.02     1144.90     51.57 o 
  -2  13   9      584.86      623.54     35.17 o 
  -1  13   9      820.68      823.08     38.20 o 
   0  13   9       26.26       35.68     28.83 o 
   1  13   9      397.86      276.17     52.37 o 
   2  13   9     3337.30     3371.87    107.02 o 
   3  13   9     1121.96     1215.60     44.40 o 
   4  13   9     9503.07     9584.56    119.05 o 
   5  13   9     3732.58     3778.24     76.27 o 
   6  13   9     2644.77     3036.13     54.21 o 
   7  13   9     2549.89     2642.96     57.86 o 
   8  13   9       12.09       39.39     32.24 o 
   9  13   9      863.39      924.49     62.20 o 
  10  13   9      368.12      385.47     57.20 o 
 -10  14   9      486.90      579.85     31.34 o 
  -9  14   9      502.77      502.85     29.76 o 
  -8  14   9     2135.75     2085.08     54.27 o 
  -7  14   9        2.59        7.80     23.61 o 
  -6  14   9      607.74      650.46     37.93 o 
  -5  14   9       82.51       52.07     24.22 o 
  -4  14   9       48.97       43.54     24.88 o 
  -3  14   9       71.61       42.48     24.96 o 
  -2  14   9      173.10      192.75     26.90 o 
  -1  14   9      256.02      260.25     32.38 o 
   0  14   9       28.84       54.21     24.46 o 
   1  14   9      466.05      499.41     34.44 o 
   2  14   9      685.46      623.03     43.34 o 
   3  14   9     2649.72     2480.24    121.49 o 
   4  14   9      358.33      335.79     31.24 o 
   5  14   9      837.94      889.84     40.80 o 
   6  14   9      609.47      747.90     51.05 o 
   7  14   9       25.91       -7.18     20.94 o 
   8  14   9      336.57      324.19     43.89 o 
   9  14   9      233.27      229.00     45.34 o 
 -10  15   9      489.23      600.90     51.16 o 
  -9  15   9       28.26       30.69     22.31 o 
  -8  15   9       47.60       23.43     24.44 o 
  -7  15   9      871.84      900.78     43.98 o 
  -6  15   9        8.40       12.27     27.19 o 
  -5  15   9     1689.12     1735.39     59.62 o 
  -4  15   9      490.69      482.56     75.48 o 
  -3  15   9      245.30      226.22     30.00 o 
  -2  15   9      365.23      417.03     40.38 o 
  -1  15   9     1753.24     1822.66     57.19 o 
   0  15   9      117.63       89.65     27.07 o 
   1  15   9      185.29      200.36     29.65 o 
   2  15   9      875.40      758.12     40.24 o 
   3  15   9      356.36      344.63     32.99 o 
   4  15   9      430.00      361.52     32.63 o 
   5  15   9       27.25       27.38     22.46 o 
   6  15   9       13.36       13.41     19.88 o 
   7  15   9       45.71       48.25     29.42 o 
   8  15   9      325.72      396.73     79.51 o 
  -8  16   9      253.29      299.05     44.35 o 
  -7  16   9      292.53      292.97     35.77 o 
  -6  16   9     3327.34     3440.29     81.28 o 
  -5  16   9      340.41      388.37     42.75 o 
  -4  16   9     1187.58     1201.55     50.33 o 
  -3  16   9     3240.61     3138.21     76.60 o 
  -2  16   9      733.78      721.54     41.55 o 
  -1  16   9      104.20      122.23     28.53 o 
   0  16   9     1073.65     1111.55     48.79 o 
   1  16   9      337.08      351.79     34.96 o 
   2  16   9      859.43      792.33     43.95 o 
   3  16   9     7978.41     7380.55    325.49 o 
   4  16   9        9.87       25.92     27.43 o 
   5  16   9      439.46      493.13     33.08 o 
   6  16   9     1591.37     1756.75     70.40 o 
   7  16   9      454.48      516.76     54.76 o 
  -7  17   9     2287.76     2187.11     68.80 o 
  -6  17   9      319.77      349.83     37.13 o 
  -5  17   9      115.11       96.82     33.15 o 
  -4  17   9       50.33       70.74     29.46 o 
  -3  17   9      586.20      569.11     51.69 o 
  -2  17   9      449.87      422.89     38.35 o 
  -1  17   9        1.90      -21.51     27.71 o 
   0  17   9      143.91      163.68     38.62 o 
   1  17   9      226.65      207.91     33.62 o 
   2  17   9     3177.19     2857.33    114.53 o 
   3  17   9      410.35      414.29     37.79 o 
   4  17   9     2089.12     2019.51     63.75 o 
   5  17   9     1606.37     1704.64     54.10 o 
  -5  18   9     1187.21     1266.55     57.11 o 
  -4  18   9      298.59      351.87     39.54 o 
  -3  18   9      580.39      580.83     43.18 o 
  -2  18   9     1783.69     1821.40     67.25 o 
  -1  18   9      513.15      521.17     42.35 o 
   0  18   9      694.04      760.93     46.19 o 
   1  18   9      125.85      123.08     33.59 o 
   2  18   9     2723.91     2894.30     78.37 o 
   3  18   9     1069.15     1032.09     77.38 o 
 -15   0  10     2368.46     2716.98     88.32 o 
 -14   0  10      394.04      431.01     42.43 o 
 -13   0  10     4090.09     4101.63    121.44 o 
 -12   0  10     3899.02     4015.18    170.43 o 
 -11   0  10      222.67      233.47     28.64 o 
 -10   0  10      299.87      393.04     36.87 o 
  -9   0  10        4.87       71.31     14.50 o 
  -8   0  10      812.73      686.97     28.95 o 
  -7   0  10       71.68       76.50     11.51 o 
  -6   0  10     1390.54     1082.75     23.96 o 
  -5   0  10    15047.25    15351.48    173.25 o 
  -4   0  10     4346.67     4215.64     57.06 o 
  -3   0  10    12164.22    12003.08    176.72 o 
  -2   0  10    11167.05    11047.11    160.77 o 
  -1   0  10    15988.92    14582.75    204.89 o 
   0   0  10     3173.68     3269.05     39.51 o 
   1   0  10     7319.71     7706.85     91.79 o 
   2   0  10    11694.35    11605.00    133.75 o 
   3   0  10     3549.99     3852.72     58.33 o 
   4   0  10     4675.61     4798.01    102.21 o 
   5   0  10     1113.19      952.06     53.86 o 
   6   0  10     3276.49     3761.89     80.70 o 
   7   0  10     2415.26     2201.65     63.48 o 
   8   0  10    22496.36    22262.56    324.42 o 
   9   0  10     8194.04     8076.16    222.50 o 
  10   0  10     6097.90     5662.08    123.84 o 
  11   0  10     2693.84     2587.10     84.90 o 
  12   0  10      308.54      214.84     46.68 o 
  13   0  10     2163.75     2118.18     84.39 o 
  14   0  10       21.40       32.25     38.70 o 
 -15   1  10       18.75       32.86     23.11 o 
 -14   1  10     1777.36     1939.87     57.45 o 
 -13   1  10     1742.29     1873.72     49.31 o 
 -12   1  10     4087.27     4127.73     67.38 o 
 -11   1  10     3435.81     3625.04     57.70 o 
 -10   1  10       35.06       68.12     11.46 o 
  -9   1  10      816.61      782.91     19.24 o 
  -8   1  10     4928.13     4695.76     44.73 o 
  -7   1  10       44.74       31.15      7.62 o 
  -6   1  10     5994.36     5724.80     47.15 o 
  -5   1  10      235.17      159.96      8.36 o 
  -4   1  10    18676.23    19986.03    141.18 o 
  -3   1  10     3333.45     3681.08     40.76 o 
  -2   1  10    10040.32     9237.74     97.76 o 
  -1   1  10     2736.12     3158.84     31.51 o 
   0   1  10    54640.78    56718.23    381.84 o 
   1   1  10    15069.25    15722.46    121.81 o 
   2   1  10     3317.03     3589.33     37.65 o 
   3   1  10     1438.91     1651.96     24.81 o 
   4   1  10        2.19       34.59     10.51 o 
   5   1  10     1002.22      867.14     39.37 o 
   6   1  10       63.29      137.12     22.61 o 
   7   1  10      853.80      917.93     48.24 o 
   8   1  10     5283.20     5271.17     77.81 o 
   9   1  10     1047.11     1104.28     37.32 o 
  10   1  10     2896.78     3147.75     65.34 o 
  11   1  10       42.69       14.95     21.25 o 
  12   1  10     2922.28     2981.55     67.04 o 
  13   1  10       54.79       69.51     26.39 o 
  14   1  10       77.60       27.28     27.71 o 
 -15   2  10       24.56       25.13     26.66 o 
 -14   2  10        8.16        1.38     20.63 o 
 -13   2  10     1946.70     1885.71     67.15 o 
 -12   2  10      163.29      118.04     19.90 o 
 -11   2  10      574.54      514.04     21.35 o 
 -10   2  10     1955.18     1917.59     30.01 o 
  -9   2  10     4046.42     4057.43     42.68 o 
  -8   2  10      101.25      113.76     10.79 o 
  -7   2  10      547.58      439.17     13.66 o 
  -6   2  10     3581.44     3644.43     37.04 o 
  -5   2  10    12570.06    13080.72     98.08 o 
  -4   2  10      415.73      587.96     13.70 o 
  -3   2  10      356.68      374.57     10.27 o 
  -2   2  10        0.78        5.14      8.67 o 
  -1   2  10      283.86      384.65     11.98 o 
   0   2  10      207.48      232.15      8.25 o 
   1   2  10    14868.49    16688.03    141.41 o 
   2   2  10     4229.51     4714.81     46.15 o 
   3   2  10     1511.64     1334.87     28.52 o 
   4   2  10      992.43      931.66     33.80 o 
   5   2  10     3769.88     3082.15    317.08 o 
   6   2  10      355.79      374.34     17.27 o 
   7   2  10     1873.94     1859.15     50.75 o 
   8   2  10       40.50       28.85     17.19 o 
   9   2  10     2857.73     2925.26     58.25 o 
  10   2  10      160.05      221.57     24.54 o 
  11   2  10      273.04      379.22     29.80 o 
  12   2  10       40.35       31.25     23.75 o 
  13   2  10      501.68      498.78     38.00 o 
  14   2  10      174.56      161.69     31.60 o 
 -15   3  10      206.33      184.40     28.03 o 
 -14   3  10      250.48      226.48     52.96 o 
 -13   3  10      805.63      739.24     38.40 o 
 -12   3  10     3363.36     3043.69     52.84 o 
 -11   3  10     4994.85     4863.69     66.36 o 
 -10   3  10     5485.71     5417.16     61.09 o 
  -9   3  10     1242.25     1286.15     25.53 o 
  -8   3  10    10079.72    10248.02     86.09 o 
  -7   3  10     1113.40     1109.21     21.03 o 
  -6   3  10     3050.40     3112.79     33.77 o 
  -5   3  10    10860.49    11524.49     88.30 o 
  -4   3  10     5269.59     4984.61     48.03 o 
  -3   3  10      318.53      316.56     14.51 o 
  -2   3  10     6019.71     6250.75     71.49 o 
  -1   3  10     3722.86     3770.78     49.86 o 
   0   3  10     3423.39     3641.33     42.42 o 
   1   3  10     6428.78     5534.94     56.06 o 
   2   3  10      190.36      195.93     11.83 o 
   3   3  10     1633.51     1771.24     28.73 o 
   4   3  10    10813.81     9776.71    230.55 o 
   5   3  10      190.86      160.82     12.44 o 
   6   3  10       52.78       43.31      9.88 o 
   7   3  10       53.00       44.01     15.25 o 
   8   3  10       12.54       24.00     16.90 o 
   9   3  10     3506.94     3854.14     68.05 o 
  10   3  10      852.76      872.41     36.07 o 
  11   3  10      829.67      736.03     35.31 o 
  12   3  10       48.98       66.02     25.23 o 
  13   3  10      290.58      182.34     35.87 o 
  14   3  10       54.49       76.29     30.00 o 
 -15   4  10     2091.82     2459.58     62.63 o 
 -14   4  10      166.57      125.98     23.85 o 
 -13   4  10      153.32       88.37     19.96 o 
 -12   4  10     3090.88     2762.02     59.86 o 
 -11   4  10     1716.61     1621.94     38.48 o 
 -10   4  10     2221.60     2122.10     36.49 o 
  -9   4  10     3781.81     3906.67     45.34 o 
  -8   4  10     1940.58     1916.48     29.18 o 
  -7   4  10     2287.00     2265.60     30.13 o 
  -6   4  10     9821.38    10031.38     80.89 o 
  -5   4  10      176.66      291.76     13.06 o 
  -4   4  10    20685.04    21854.91    185.22 o 
  -3   4  10     9345.30     9332.57    166.55 o 
  -2   4  10     5029.26     4891.09     68.31 o 
  -1   4  10    18195.65    19055.13    210.30 o 
   0   4  10       73.91       31.25      8.94 o 
   1   4  10        1.52        8.20      8.86 o 
   2   4  10     9197.60     8970.52     85.31 o 
   3   4  10     2057.84     1942.78     46.78 o 
   4   4  10      295.93      213.30     13.17 o 
   5   4  10       87.28       71.76     11.28 o 
   6   4  10     2082.81     2056.07     33.49 o 
   7   4  10     2264.75     2192.82     46.12 o 
   8   4  10     5477.99     5371.21     80.11 o 
   9   4  10     1053.25     1002.32     36.61 o 
  10   4  10      659.43      642.83     33.11 o 
  11   4  10     1565.65     1604.16     49.68 o 
  12   4  10     1314.97     1244.43     46.58 o 
  13   4  10      327.65      251.96     31.59 o 
 -15   5  10       13.76       85.61     31.63 o 
 -14   5  10      333.36      340.76     26.82 o 
 -13   5  10      441.69      456.41     26.77 o 
 -12   5  10     2551.10     2231.45     55.48 o 
 -11   5  10     3640.93     3244.66     53.27 o 
 -10   5  10      689.02      688.54     22.78 o 
  -9   5  10      940.43      960.04     21.83 o 
  -8   5  10      775.93      827.68     19.30 o 
  -7   5  10       33.92       38.63      8.81 o 
  -6   5  10     1264.02     1116.32     22.10 o 
  -5   5  10       89.05       94.01     11.95 o 
  -4   5  10     9079.75     9917.71    120.79 o 
  -3   5  10      753.22      728.62     20.91 o 
  -2   5  10      177.32      153.85     11.63 o 
  -1   5  10      261.52      266.34     12.24 o 
   0   5  10      525.12      535.06     19.30 o 
   1   5  10     3417.67     3449.92     42.34 o 
   2   5  10       15.56        7.15      7.09 o 
   3   5  10        2.84        6.75      9.73 o 
   4   5  10       99.90      151.61     15.14 o 
   5   5  10     1134.75     1079.52     25.30 o 
   6   5  10      234.86      174.72     17.30 o 
   7   5  10      697.81      671.76     32.22 o 
   8   5  10     3332.81     3270.55     73.31 o 
   9   5  10      540.13      527.47     42.77 o 
  10   5  10      869.92      951.28     68.92 o 
  11   5  10      268.78      280.68     39.20 o 
  12   5  10       42.68       42.53     28.59 o 
  13   5  10       16.05       48.67     31.51 o 
 -15   6  10        8.81       48.38     31.53 o 
 -14   6  10        1.92       11.40     20.74 o 
 -13   6  10      303.75      303.88     24.84 o 
 -12   6  10     2929.62     2654.88     51.10 o 
 -11   6  10     1741.09     1677.94     39.70 o 
 -10   6  10       36.12       35.82     13.69 o 
  -9   6  10     3075.84     3261.30     38.78 o 
  -8   6  10        0.51       12.69     11.50 o 
  -7   6  10     9437.63     9550.38     87.80 o 
  -6   6  10     2440.55     2515.19     32.17 o 
  -5   6  10     1879.51     1663.92     26.67 o 
  -4   6  10      131.36      160.78     10.72 o 
  -3   6  10       87.15       96.22      9.33 o 
  -2   6  10      638.87      749.11     17.74 o 
  -1   6  10     2457.99     2965.89     35.44 o 
   0   6  10       10.22       13.56      8.66 o 
   1   6  10      120.12       86.62     28.67 o 
   2   6  10     4588.75     4581.86     48.22 o 
   3   6  10    11624.62    11237.67     89.23 o 
   4   6  10      312.28      284.62     11.87 o 
   5   6  10    14617.45    14386.46    112.24 o 
   6   6  10     3629.36     3453.35     82.44 o 
   7   6  10     4215.82     3928.13     75.27 o 
   8   6  10      407.15      395.45     30.15 o 
   9   6  10       83.74       97.17     24.06 o 
  10   6  10      373.47      325.64     32.16 o 
  11   6  10      146.22      205.30     31.08 o 
  12   6  10     1432.10     1435.75     58.02 o 
  13   6  10      223.80      175.15     36.76 o 
 -14   7  10        1.49      -30.38     20.70 o 
 -13   7  10       48.64       55.63     20.28 o 
 -12   7  10     3938.72     4174.67     65.21 o 
 -11   7  10     2630.55     2679.41     49.12 o 
 -10   7  10     9405.53     9485.82     86.67 o 
  -9   7  10      406.84      409.97     17.46 o 
  -8   7  10     9677.48     9513.15     83.41 o 
  -7   7  10      129.69      100.92     12.65 o 
  -6   7  10    15590.83    15244.92    127.28 o 
  -5   7  10     7460.86     7855.50     73.91 o 
  -4   7  10     8299.16     8080.08     74.37 o 
  -3   7  10      160.41      103.02      9.67 o 
  -2   7  10     2303.61     2422.57     39.92 o 
  -1   7  10      130.77      101.69      9.54 o 
   0   7  10      174.69      259.06     12.24 o 
   1   7  10    10570.21    10521.71    100.06 o 
   2   7  10    15834.94    14930.58    122.73 o 
   3   7  10       13.08        5.54      8.01 o 
   4   7  10     4701.48     4384.11     42.89 o 
   5   7  10      365.07      325.02     13.44 o 
   6   7  10     9728.56     9295.44     87.11 o 
   7   7  10       97.85      101.28     18.12 o 
   8   7  10     2115.62     1875.00     54.97 o 
   9   7  10      646.71      600.02     36.56 o 
  10   7  10       38.42       16.02     24.96 o 
  11   7  10      290.17      289.26     47.87 o 
  12   7  10      531.93      548.26     42.80 o 
  13   7  10      785.99      645.32     47.77 o 
 -14   8  10      311.20      340.56     28.47 o 
 -13   8  10      656.12      863.07     67.05 o 
 -12   8  10      242.46      275.08     23.11 o 
 -11   8  10     6084.27     6140.85     94.73 o 
 -10   8  10      256.79      273.67     17.23 o 
  -9   8  10     6099.47     6331.43     70.04 o 
  -8   8  10      673.85      732.77     19.31 o 
  -7   8  10    12257.79    12078.19     93.38 o 
  -6   8  10      173.37      152.28     11.47 o 
  -5   8  10     9545.70     9564.33     80.63 o 
  -4   8  10     1563.45     1479.66     23.98 o 
  -3   8  10     1330.83     1344.17     22.44 o 
  -2   8  10       91.51      139.69      9.77 o 
  -1   8  10      965.98      915.30     18.57 o 
   0   8  10      871.17      819.70     21.50 o 
   1   8  10     1940.40     2151.42     34.13 o 
   2   8  10     1488.54     1639.98     29.97 o 
   3   8  10     2797.25     2551.41     38.30 o 
   4   8  10      639.51      558.66     15.84 o 
   5   8  10      171.07      153.07     12.73 o 
   6   8  10      429.08      410.25     22.06 o 
   7   8  10     4347.40     4064.17    100.80 o 
   8   8  10     1057.36     1049.96     44.44 o 
   9   8  10     1443.35     1246.52     48.49 o 
  10   8  10        2.84       20.41     24.88 o 
  11   8  10      612.36      739.45     45.28 o 
  12   8  10      822.97      822.93     50.37 o 
 -14   9  10      407.74      424.23     32.44 o 
 -13   9  10       30.10       40.57     17.05 o 
 -12   9  10     1632.33     1671.14     43.68 o 
 -11   9  10       60.17      102.80     21.69 o 
 -10   9  10      555.03      591.11     23.81 o 
  -9   9  10       57.56       43.39     14.66 o 
  -8   9  10     1843.36     1794.74     31.43 o 
  -7   9  10      207.68      247.65     16.94 o 
  -6   9  10     3427.25     3292.70     39.64 o 
  -5   9  10     2302.20     2660.80     34.17 o 
  -4   9  10     1744.69     1822.39     27.10 o 
  -3   9  10        5.39       -0.88      8.23 o 
  -2   9  10     2076.00     2003.15     27.31 o 
  -1   9  10       40.76       31.94      8.50 o 
   0   9  10     7308.03     7819.26     80.33 o 
   1   9  10      340.49      343.12     16.17 o 
   2   9  10     1483.81     1557.88     30.13 o 
   3   9  10        0.25        7.93     10.15 o 
   4   9  10     1334.90     1261.65     26.24 o 
   5   9  10       82.62      102.59     11.52 o 
   6   9  10     2219.28     2210.39     31.76 o 
   7   9  10      158.17      161.00     20.16 o 
   8   9  10     2841.60     2764.49     68.32 o 
   9   9  10        0.77       -2.18     24.57 o 
  10   9  10      119.21       60.99     28.74 o 
  11   9  10      207.22      204.03     33.15 o 
  12   9  10      258.31      235.83     37.60 o 
 -13  10  10     1066.01     1157.25     57.53 o 
 -12  10  10      829.88      881.92     45.01 o 
 -11  10  10       83.99       89.33     22.21 o 
 -10  10  10        6.18        7.91     15.59 o 
  -9  10  10     2081.55     2197.69     39.46 o 
  -8  10  10        6.95       15.52     12.72 o 
  -7  10  10     1283.58     1367.73     25.33 o 
  -6  10  10      909.33      865.91     21.26 o 
  -5  10  10      895.42     1021.59     22.22 o 
  -4  10  10       31.34       50.56     10.27 o 
  -3  10  10     1519.45     1698.09     32.46 o 
  -2  10  10      387.53      416.01     13.88 o 
  -1  10  10     1555.65     1574.91     26.79 o 
   0  10  10     2872.48     2759.62     40.08 o 
   1  10  10     1749.41     1801.64     32.62 o 
   2  10  10     9183.90     8941.29     91.01 o 
   3  10  10        6.94        5.21     11.28 o 
   4  10  10       29.64       27.35     10.04 o 
   5  10  10      265.98      256.36     15.83 o 
   6  10  10      311.36      319.44     16.46 o 
   7  10  10      931.36     1131.81     33.46 o 
   8  10  10     1549.15     1458.81     52.96 o 
   9  10  10     2200.33     2171.26    143.06 o 
  10  10  10      106.54      136.73     32.40 o 
  11  10  10      852.30      760.82     47.19 o 
 -12  11  10       44.65       71.93     57.32 o 
 -11  11  10     2062.08     2181.42    102.85 o 
 -10  11  10     5529.39     5173.76     82.83 o 
  -9  11  10      211.17      181.99     23.45 o 
  -8  11  10     1693.68     1780.25     36.61 o 
  -7  11  10      608.84      648.66     25.55 o 
  -6  11  10     1071.98     1003.22     34.54 o 
  -5  11  10     1235.18     1086.28     33.53 o 
  -4  11  10     6157.69     6492.34     86.53 o 
  -3  11  10      270.31      218.68     24.80 o 
  -2  11  10      436.65      477.64     41.09 o 
  -1  11  10        6.07       13.34     19.14 o 
   0  11  10     1766.12     1746.83     49.32 o 
   1  11  10    20730.39    20353.03    241.75 o 
   2  11  10     2277.84     2228.29     68.92 o 
   3  11  10      366.27      457.64     43.12 o 
   4  11  10       47.78        3.71     15.78 o 
   5  11  10     2511.95     2348.13     75.37 o 
   6  11  10     1301.12     1290.53     34.66 o 
   7  11  10     3069.02     2801.10     66.80 o 
   8  11  10       44.07       59.22     26.28 o 
   9  11  10     1172.34     1163.86     52.31 o 
  10  11  10      900.96     1082.04     53.33 o 
  11  11  10       14.55       -7.79     31.07 o 
 -12  12  10        2.81       -8.93     32.64 o 
 -11  12  10      276.14      193.46     39.57 o 
 -10  12  10      144.26      259.80     27.99 o 
  -9  12  10     4403.34     4377.24     81.22 o 
  -8  12  10     1990.21     1928.98     49.08 o 
  -7  12  10     1860.01     1822.74     46.70 o 
  -6  12  10      546.36      533.57     34.34 o 
  -5  12  10       53.18       72.08     22.78 o 
  -4  12  10     1546.64     1503.15     48.69 o 
  -3  12  10      743.17      718.35     35.20 o 
  -2  12  10        0.11       -2.77     20.31 o 
  -1  12  10      505.56      471.58     30.71 o 
   0  12  10     3187.44     3193.72     67.89 o 
   1  12  10       28.48       27.18     21.10 o 
   2  12  10       54.75       35.55     22.74 o 
   3  12  10      142.65      157.54     24.77 o 
   4  12  10        0.80        8.65     18.31 o 
   5  12  10      449.69      437.76     26.48 o 
   6  12  10     2341.45     2303.01     46.07 o 
   7  12  10       69.27       73.16     25.37 o 
   8  12  10     1045.87     1075.26     59.18 o 
   9  12  10       13.30       71.38     37.31 o 
  10  12  10        0.98      -29.14     39.20 o 
 -11  13  10       55.35       76.69     37.81 o 
 -10  13  10      902.35      825.01     38.55 o 
  -9  13  10      519.48      546.56     30.39 o 
  -8  13  10      759.90      793.48     34.89 o 
  -7  13  10       13.41       13.45     19.86 o 
  -6  13  10      824.23      922.27     41.65 o 
  -5  13  10      291.62      245.35     28.26 o 
  -4  13  10       38.99       52.33     24.21 o 
  -3  13  10        5.50       17.19     23.11 o 
  -2  13  10      231.21      253.62     32.23 o 
  -1  13  10        1.17        5.09     21.42 o 
   0  13  10     1354.63     1418.14     49.19 o 
   1  13  10      901.05      946.16     41.24 o 
   2  13  10     6310.26     6239.96    121.44 o 
   3  13  10       15.89       32.63     22.54 o 
   4  13  10       67.78        1.96     19.65 o 
   5  13  10      687.28      736.69     37.39 o 
   6  13  10      293.38      308.87     24.09 o 
   7  13  10      426.96      547.98     49.13 o 
   8  13  10     1325.65     1271.35     67.27 o 
   9  13  10      545.75      504.43     50.14 o 
 -10  14  10       61.97      102.46     23.94 o 
  -9  14  10     1366.78     1449.59     43.64 o 
  -8  14  10      499.11      507.07     32.36 o 
  -7  14  10       38.91       56.60     26.64 o 
  -6  14  10      397.50      381.06     49.53 o 
  -5  14  10      171.01      245.11     30.54 o 
  -4  14  10      274.04      233.81     30.11 o 
  -3  14  10     5539.23     5310.91     97.58 o 
  -2  14  10       59.25       85.90     33.37 o 
  -1  14  10     6983.63     6800.45    112.59 o 
   0  14  10     1411.45     1406.89     59.89 o 
   1  14  10     3129.65     3059.55    107.12 o 
   2  14  10     2572.94     2596.45     65.67 o 
   3  14  10      547.44      535.50     34.35 o 
   4  14  10        0.60       16.98     20.83 o 
   5  14  10       51.23       72.24     22.26 o 
   6  14  10      631.38      667.57     47.26 o 
   7  14  10      103.82      124.10     38.99 o 
   8  14  10      714.39      749.48     56.66 o 
   9  14  10     2047.02     2194.95    132.09 o 
  -9  15  10       89.02       92.74     23.66 o 
  -8  15  10     1230.03     1294.26     46.70 o 
  -7  15  10      230.58      243.39     32.14 o 
  -6  15  10      705.48      811.30     43.40 o 
  -5  15  10       13.76       25.73     26.49 o 
  -4  15  10     2661.10     2523.00     69.16 o 
  -3  15  10      372.12      372.32     35.71 o 
  -2  15  10     3225.53     3219.19     76.11 o 
  -1  15  10     1443.27     1412.45     53.47 o 
   0  15  10     1619.08     1627.01     56.24 o 
   1  15  10      923.96      883.02     43.37 o 
   2  15  10     6342.63     5959.50    106.37 o 
   3  15  10       54.30       49.17     30.12 o 
   4  15  10       10.85       -5.05     21.09 o 
   5  15  10        1.77      -31.73     21.16 o 
   6  15  10      223.35      266.10     25.62 o 
   7  15  10      362.90      377.39     46.49 o 
   8  15  10     2116.58     2282.94    256.48 o 
  -8  16  10      314.96      268.88     30.60 o 
  -7  16  10      448.27      449.13     40.07 o 
  -6  16  10      166.12      211.96     43.86 o 
  -5  16  10      242.76      227.65     33.70 o 
  -4  16  10      589.83      476.08     38.57 o 
  -3  16  10      283.38      261.11     33.99 o 
  -2  16  10        0.74      -14.62     26.54 o 
  -1  16  10       67.73       87.75     28.92 o 
   0  16  10      696.34      723.95     42.69 o 
   1  16  10     3623.26     3537.26     81.86 o 
   2  16  10     1786.83     1618.82     59.03 o 
   3  16  10      999.20     1011.28     47.02 o 
   4  16  10       25.43       26.89     24.40 o 
   5  16  10      145.54       77.51     25.78 o 
   6  16  10      700.23      676.62     43.99 o 
  -7  17  10       64.01      119.35     33.27 o 
  -6  17  10     1472.30     1375.36     57.85 o 
  -5  17  10     2905.11     2792.49    109.22 o 
  -4  17  10      218.77      157.54     33.11 o 
  -3  17  10       35.28       42.95     29.96 o 
  -2  17  10        0.03       14.83     28.46 o 
  -1  17  10        5.21      -23.12     27.07 o 
   0  17  10        5.32       11.08     33.56 o 
   1  17  10     2025.48     1790.11     84.12 o 
   2  17  10     1504.63     1531.19     58.34 o 
   3  17  10       43.40       -0.66     28.67 o 
   4  17  10       82.25      126.40     27.38 o 
   5  17  10      269.20      234.95     30.83 o 
  -4  18  10       57.38       41.86     31.97 o 
  -3  18  10      405.46      392.49     48.74 o 
  -2  18  10      675.52      790.07     47.52 o 
  -1  18  10       83.16       59.46     44.69 o 
   0  18  10      831.42      913.25     51.67 o 
   1  18  10       16.11        2.21     30.35 o 
   2  18  10     1366.21     1294.68     56.71 o 
   3  18  10      393.40      459.50     40.61 o 
 -15   1  11        8.51      -17.87     35.15 o 
 -14   1  11      481.81      464.46     65.10 o 
 -13   1  11     1884.32     2008.91     40.73 o 
 -12   1  11      125.12      179.52     17.82 o 
 -11   1  11      654.66      823.26     37.37 o 
 -10   1  11       37.99       42.23     10.99 o 
  -9   1  11     2004.53     1831.11     27.42 o 
  -8   1  11      343.00      279.49     12.84 o 
  -7   1  11       69.20       44.65      7.80 o 
  -6   1  11     1282.05     1131.49     18.69 o 
  -5   1  11       23.04       48.99      6.41 o 
  -4   1  11       93.89      100.95      9.41 o 
  -3   1  11       33.65       27.94      9.47 o 
  -2   1  11       93.33       52.36     10.18 o 
  -1   1  11     4061.89     4275.84     40.58 o 
   0   1  11     1025.73     1553.10     26.51 o 
   1   1  11    19554.93    20622.72    157.16 o 
   2   1  11     1982.16     1966.38     26.14 o 
   3   1  11     1690.05     1519.92     24.21 o 
   4   1  11    12409.10    13030.25    110.05 o 
   5   1  11      929.11      976.80     39.53 o 
   6   1  11     1129.76     1146.47     57.97 o 
   7   1  11       14.52       23.28     15.15 o 
   8   1  11     4702.88     4673.78     72.60 o 
   9   1  11      948.18      907.43     37.54 o 
  10   1  11      494.77      482.03     29.82 o 
  11   1  11      441.71      403.20     30.71 o 
  12   1  11      250.00      231.92     33.41 o 
  13   1  11      489.55      535.19     37.32 o 
 -15   2  11      101.32       64.39     40.71 o 
 -14   2  11      276.58      267.34     33.44 o 
 -13   2  11     1514.21     1370.88     40.37 o 
 -12   2  11     5905.26     5770.03     69.35 o 
 -11   2  11      326.88      376.02     19.31 o 
 -10   2  11     1759.50     2203.86     34.50 o 
  -9   2  11     2559.44     2592.30     35.31 o 
  -8   2  11       16.42       11.03      9.13 o 
  -7   2  11     5996.65     5899.56     54.48 o 
  -6   2  11       70.64       67.12      7.98 o 
  -5   2  11        8.18       -2.05      6.42 o 
  -4   2  11       30.95       62.14      6.87 o 
  -3   2  11     9278.54     9541.78     79.21 o 
  -2   2  11        7.00        8.35      6.04 o 
  -1   2  11       14.65       10.37      6.52 o 
   0   2  11    39168.31    42788.44    291.93 o 
   1   2  11     1161.13      893.08     18.47 o 
   2   2  11    44076.35    43853.15    323.03 o 
   3   2  11     2379.65     2317.12     33.42 o 
   4   2  11    12348.83    12450.99    112.41 o 
   5   2  11     5789.69     6122.80    107.90 o 
   6   2  11       93.88      107.23     13.11 o 
   7   2  11     1759.88     1840.33     57.71 o 
   8   2  11       54.79       15.79     16.91 o 
   9   2  11       51.79       64.62     19.45 o 
  10   2  11       56.99       32.73     20.58 o 
  11   2  11     1663.05     1513.84     48.07 o 
  12   2  11      839.55     1009.22     42.95 o 
  13   2  11       16.63        6.96     25.47 o 
 -15   3  11      519.66      600.15     59.12 o 
 -14   3  11        2.23       61.67     35.06 o 
 -13   3  11     1615.06     1588.96     41.79 o 
 -12   3  11       95.70      108.30     18.85 o 
 -11   3  11    12712.24    12141.25    125.16 o 
 -10   3  11     3040.49     3006.69     40.56 o 
  -9   3  11     2300.46     2295.80     33.54 o 
  -8   3  11      846.47      817.29     20.16 o 
  -7   3  11       71.86       54.29     10.26 o 
  -6   3  11      973.09      946.78     18.03 o 
  -5   3  11     1412.36     1827.32     31.70 o 
  -4   3  11      970.22     1088.10     18.62 o 
  -3   3  11     1485.88     1391.57     28.54 o 
  -2   3  11        0.94       25.02      9.60 o 
  -1   3  11     3471.59     3263.32     39.23 o 
   0   3  11      685.42      749.32     15.98 o 
   1   3  11    36894.14    37695.05    304.25 o 
   2   3  11      262.38      423.59     27.18 o 
   3   3  11    20526.73    19137.85    185.44 o 
   4   3  11     6960.81     7279.50     71.03 o 
   5   3  11     5446.66     5478.34    121.72 o 
   6   3  11     3392.72     3384.93     47.18 o 
   7   3  11        5.87       -1.69     14.82 o 
   8   3  11      509.13      635.80     34.65 o 
   9   3  11      850.49      901.98     45.28 o 
  10   3  11      296.52      206.67     33.17 o 
  11   3  11      124.85      183.60     26.16 o 
  12   3  11      442.37      427.83     32.82 o 
  13   3  11     2263.32     2491.55     82.04 o 
 -15   4  11      275.09      396.64     82.07 o 
 -14   4  11      860.78     1063.22     49.24 o 
 -13   4  11       20.01       12.59     18.27 o 
 -12   4  11     1919.78     1755.30     42.23 o 
 -11   4  11       80.73       26.06     14.42 o 
 -10   4  11        8.75       14.34     12.20 o 
  -9   4  11      222.11      206.56     13.86 o 
  -8   4  11     1854.76     1887.41     28.83 o 
  -7   4  11      100.48      160.24     11.80 o 
  -6   4  11     4905.97     4504.32     44.10 o 
  -5   4  11      194.03       93.52      9.35 o 
  -4   4  11    19180.72    18864.60    162.96 o 
  -3   4  11     7259.37     6920.92     79.38 o 
  -2   4  11     6250.26     5761.66     81.52 o 
  -1   4  11      100.28      109.79     11.42 o 
   0   4  11     3464.80     3363.11     41.48 o 
   1   4  11        6.10       27.34      8.08 o 
   2   4  11     1858.93     1743.23     28.32 o 
   3   4  11      735.58      604.58     17.13 o 
   4   4  11     2940.49     2867.65     37.12 o 
   5   4  11      260.34      220.05     19.88 o 
   6   4  11      793.04      681.33     21.22 o 
   7   4  11      257.83      246.14     22.14 o 
   8   4  11     1879.84     1795.26     44.46 o 
   9   4  11     1863.23     1812.55     75.37 o 
  10   4  11      544.01      633.31     33.19 o 
  11   4  11     3308.44     3498.90     71.04 o 
  12   4  11      776.97      867.31     41.02 o 
  13   4  11      980.43     1055.70     45.82 o 
 -15   5  11      936.46      865.02     62.27 o 
 -14   5  11      781.71      731.67     55.58 o 
 -13   5  11       44.53       37.93     19.46 o 
 -12   5  11      788.02      846.95     30.64 o 
 -11   5  11        3.21      -19.43     13.57 o 
 -10   5  11      304.42      236.55     16.14 o 
  -9   5  11       20.71       27.95     10.77 o 
  -8   5  11     2977.33     2708.75     33.30 o 
  -7   5  11     8138.81     8227.88     71.68 o 
  -6   5  11     4308.52     4297.74     47.76 o 
  -5   5  11    47021.25    47112.88    425.49 o 
  -4   5  11     4275.35     4220.01     81.70 o 
  -3   5  11    21065.80    20657.69    227.89 o 
  -2   5  11     4933.96     4633.63     79.75 o 
  -1   5  11      292.81      202.10     15.44 o 
   0   5  11     5576.60     4996.61     72.31 o 
   1   5  11     3606.71     3971.41     52.93 o 
   2   5  11      346.87      394.62     15.66 o 
   3   5  11     2094.50     2129.65     30.72 o 
   4   5  11    10435.89    10801.58    103.84 o 
   5   5  11      158.61      148.26     11.45 o 
   6   5  11     2825.07     2845.96     41.97 o 
   7   5  11     4456.80     4241.82     77.68 o 
   8   5  11        3.18       -6.46     19.42 o 
   9   5  11    14380.58    14030.43    250.36 o 
  10   5  11     4828.67     4711.24     93.29 o 
  11   5  11     1015.78     1164.06     50.33 o 
  12   5  11     1564.43     1657.40     61.30 o 
  13   5  11      154.17      177.54     46.68 o 
 -14   6  11        9.42       -0.41     35.60 o 
 -13   6  11     1844.05     1735.61     56.17 o 
 -12   6  11        0.91        8.48     17.36 o 
 -11   6  11     1260.49     1172.79     30.48 o 
 -10   6  11      476.20      398.73     19.62 o 
  -9   6  11      133.20      119.81     12.13 o 
  -8   6  11      482.20      435.87     15.39 o 
  -7   6  11     2650.52     2596.73     36.94 o 
  -6   6  11    12050.32    11802.58    102.81 o 
  -5   6  11     4426.25     4548.32     49.31 o 
  -4   6  11    21168.96    21222.87    184.17 o 
  -3   6  11     4372.64     4228.03     50.42 o 
  -2   6  11     4645.77     4581.95     48.86 o 
  -1   6  11     4147.62     3781.67     42.86 o 
   0   6  11     1721.17     1779.04     27.74 o 
   1   6  11     4702.53     4792.67     54.67 o 
   2   6  11     3392.86     3256.52     43.28 o 
   3   6  11     3114.38     2986.90     33.00 o 
   4   6  11        2.71        2.57      5.94 o 
   5   6  11     6761.94     6770.40     63.12 o 
   6   6  11     1537.79     1588.77     46.18 o 
   7   6  11      813.77      704.49     34.25 o 
   8   6  11     3912.26     3808.91     77.09 o 
   9   6  11      391.71      234.12     29.01 o 
  10   6  11     1468.65     1384.12     53.54 o 
  11   6  11     1089.43      909.57     47.32 o 
  12   6  11      245.66      302.92     60.51 o 
  13   6  11      670.28      761.69     47.98 o 
 -14   7  11       55.85       50.75     38.80 o 
 -13   7  11       35.50       71.03     20.44 o 
 -12   7  11      434.61      484.06     26.85 o 
 -11   7  11        9.67       10.77     18.72 o 
 -10   7  11     1784.91     1624.13     31.30 o 
  -9   7  11        0.71       -5.77      9.30 o 
  -8   7  11      260.17      249.95     14.47 o 
  -7   7  11      182.24      214.67     13.46 o 
  -6   7  11       91.76       75.28     11.95 o 
  -5   7  11     4098.76     4325.65     53.33 o 
  -4   7  11      472.40      599.11     18.00 o 
  -3   7  11     1732.44     1845.10     28.36 o 
  -2   7  11      288.95      337.89     15.52 o 
  -1   7  11     1204.86     1284.58     23.39 o 
   0   7  11     1346.05     1400.21     35.23 o 
   1   7  11        1.69       20.95     10.13 o 
   2   7  11       18.90       14.90      9.57 o 
   3   7  11      145.61      166.21     15.59 o 
   4   7  11      450.09      431.30     14.47 o 
   5   7  11      738.07      816.74     24.92 o 
   6   7  11       67.66       52.79     11.61 o 
   7   7  11        2.15       11.45     20.22 o 
   8   7  11       28.82       31.98     25.71 o 
   9   7  11     1714.83     1775.90     56.10 o 
  10   7  11        3.78        6.30     24.65 o 
  11   7  11      418.01      433.39     37.89 o 
  12   7  11      142.50      187.34     34.58 o 
 -14   8  11       31.29        3.05     34.97 o 
 -13   8  11      174.32       91.32     24.88 o 
 -12   8  11        5.36       14.27     18.86 o 
 -11   8  11      900.57      930.80     36.78 o 
 -10   8  11        6.17      -20.37     13.95 o 
  -9   8  11     2245.09     2132.74     32.42 o 
  -8   8  11      230.89      205.89     13.81 o 
  -7   8  11     2426.98     2528.76     33.05 o 
  -6   8  11    13436.52    13918.64    111.18 o 
  -5   8  11       52.42       44.63     11.06 o 
  -4   8  11     3121.08     2961.81     41.91 o 
  -3   8  11     4624.01     4885.92     48.72 o 
  -2   8  11      559.82      622.81     16.50 o 
  -1   8  11       69.09       68.45      9.30 o 
   0   8  11     2275.77     2239.60     35.87 o 
   1   8  11     3269.54     2966.80     41.85 o 
   2   8  11     2386.06     2327.47     37.82 o 
   3   8  11     1381.36     1403.39     29.44 o 
   4   8  11      864.06      821.32     20.05 o 
   5   8  11       19.63        1.89     11.51 o 
   6   8  11     2097.82     2025.82     30.40 o 
   7   8  11     1676.32     1601.57     46.31 o 
   8   8  11      957.87      759.11     39.90 o 
   9   8  11       76.31       47.38     26.63 o 
  10   8  11     1459.05     1485.98     56.02 o 
  11   8  11     3057.48     3267.11     84.29 o 
  12   8  11      123.90      104.98     55.39 o 
 -13   9  11       50.98       16.67     17.99 o 
 -12   9  11      692.60      816.11     45.61 o 
 -11   9  11      363.35      348.78     24.19 o 
 -10   9  11     1297.50     1253.77     32.61 o 
  -9   9  11     1941.48     2103.97     38.47 o 
  -8   9  11     2003.48     1938.17     30.52 o 
  -7   9  11     3544.83     3689.26     44.07 o 
  -6   9  11     3790.24     3706.83     43.11 o 
  -5   9  11    11665.43    11925.03     97.78 o 
  -4   9  11     5693.34     5854.11     56.36 o 
  -3   9  11     4747.19     4910.29     50.10 o 
  -2   9  11     1153.71     1092.77     21.62 o 
  -1   9  11     1678.04     1737.51     26.59 o 
   0   9  11     1593.54     1578.05     30.19 o 
   1   9  11     1126.69     1178.07     27.58 o 
   2   9  11       46.39       42.11     11.91 o 
   3   9  11     2921.86     2774.56     39.03 o 
   4   9  11     4648.81     4632.16     49.90 o 
   5   9  11       91.27       75.84     11.74 o 
   6   9  11     1024.87      975.44     23.13 o 
   7   9  11     1440.21     1247.16     34.79 o 
   8   9  11      280.73      196.50     37.97 o 
   9   9  11     4881.05     4590.84     93.38 o 
  10   9  11     1783.93     1890.71     62.90 o 
  11   9  11     1274.70     1199.08     55.51 o 
  12   9  11     1689.10     1899.52     89.66 o 
 -13  10  11     1819.87     2105.30     90.52 o 
 -12  10  11       25.61       21.29     22.29 o 
 -11  10  11      258.25      372.29     25.13 o 
 -10  10  11     1742.96     1732.88     47.35 o 
  -9  10  11      274.03      296.29     20.33 o 
  -8  10  11       66.00       89.39     14.15 o 
  -7  10  11       63.81       32.74     11.21 o 
  -6  10  11     4698.28     4668.10     50.41 o 
  -5  10  11     1248.15     1270.84     28.69 o 
  -4  10  11    10420.72    10445.15     87.78 o 
  -3  10  11     2904.68     2742.44     34.67 o 
  -2  10  11      988.10     1027.18     21.12 o 
  -1  10  11     4309.60     4369.39     49.66 o 
   0  10  11      109.18       84.95     12.72 o 
   1  10  11      336.27      319.02     17.18 o 
   2  10  11     4200.77     4278.79     55.12 o 
   3  10  11      227.43      245.18     15.56 o 
   4  10  11      446.83      426.63     19.96 o 
   5  10  11     2731.36     2630.82     37.31 o 
   6  10  11     2316.35     2512.03     37.28 o 
   7  10  11       68.45       53.59     17.49 o 
   8  10  11     3244.28     3307.42    155.36 o 
   9  10  11       28.34       35.95     26.65 o 
  10  10  11     1109.11     1090.27     52.65 o 
  11  10  11     2117.02     2024.68     69.88 o 
 -12  11  11      590.66      499.49     56.30 o 
 -11  11  11      930.00      975.21     45.45 o 
 -10  11  11     2219.47     2220.35     53.81 o 
  -9  11  11     2819.23     2932.81     59.95 o 
  -8  11  11      126.55       92.07     16.72 o 
  -7  11  11      117.69       76.78     17.68 o 
  -6  11  11     3402.00     3413.14     52.76 o 
  -5  11  11     6198.35     6217.58     95.40 o 
  -4  11  11      408.42      397.40     39.87 o 
  -3  11  11    13996.06    14363.16    154.50 o 
  -2  11  11      181.03      229.23     26.61 o 
  -1  11  11     8312.55     8272.43    121.61 o 
   0  11  11     2316.12     2597.31     60.31 o 
   1  11  11    11270.28    11479.22    153.39 o 
   2  11  11        4.07        7.89     19.94 o 
   3  11  11    13363.51    12783.60    143.59 o 
   4  11  11       32.42       27.67     15.52 o 
   5  11  11     3835.74     3658.81     69.01 o 
   6  11  11      235.17      250.71     20.66 o 
   7  11  11      986.58     1105.05     57.13 o 
   8  11  11     2144.00     2293.26     67.42 o 
   9  11  11     1358.37     1255.37     53.39 o 
  10  11  11        9.01       -0.96     28.78 o 
 -12  12  11     3112.20     3191.14    141.83 o 
 -11  12  11       29.61       48.20     33.73 o 
 -10  12  11     2527.02     2591.77     59.55 o 
  -9  12  11     2302.83     2442.31     56.74 o 
  -8  12  11      799.21      735.48     33.61 o 
  -7  12  11     2958.05     2622.62     55.92 o 
  -6  12  11       13.42        4.51     22.60 o 
  -5  12  11     2162.45     2115.50     58.22 o 
  -4  12  11     2189.70     2345.42     71.86 o 
  -3  12  11      195.66      172.87     35.24 o 
  -2  12  11     1242.31     1150.67     43.95 o 
  -1  12  11      147.92      137.44     23.81 o 
   0  12  11    10831.59    11141.80    153.21 o 
   1  12  11      105.74      139.59     24.38 o 
   2  12  11    12054.07    12220.27    163.32 o 
   3  12  11     4509.56     4428.71     82.12 o 
   4  12  11     8291.53     7662.70    101.01 o 
   5  12  11     2429.39     2475.77     47.52 o 
   6  12  11        6.13        6.09     17.01 o 
   7  12  11     4987.02     4987.16    120.46 o 
   8  12  11      147.81      120.94     37.45 o 
   9  12  11       70.22      147.09     37.80 o 
  10  12  11       11.54       51.32     62.20 o 
 -11  13  11     2375.16     2722.26     95.30 o 
 -10  13  11      288.79      320.57     30.44 o 
  -9  13  11     1199.53     1243.22     39.63 o 
  -8  13  11      236.06      277.67     44.02 o 
  -7  13  11        6.33      -13.56     20.42 o 
  -6  13  11     1594.79     1540.17     66.56 o 
  -5  13  11      792.55     1009.05     43.92 o 
  -4  13  11      122.91      118.29     26.48 o 
  -3  13  11      445.62      390.97     33.11 o 
  -2  13  11     1322.16     1267.89     47.47 o 
  -1  13  11      536.99      471.88     33.29 o 
   0  13  11     1873.19     1842.63     54.59 o 
   1  13  11     9833.89     9659.32    140.61 o 
   2  13  11     2123.80     2140.03     66.93 o 
   3  13  11     8534.47     8718.63    129.81 o 
   4  13  11     2201.67     2318.91     52.44 o 
   5  13  11     1089.19      971.31     42.15 o 
   6  13  11     1432.74     1443.48     40.04 o 
   7  13  11       28.84       54.34     34.34 o 
   8  13  11      183.44      180.36     38.58 o 
   9  13  11      169.36      263.73     44.73 o 
 -10  14  11       10.32      -30.78     23.77 o 
  -9  14  11       79.43       91.99     22.93 o 
  -8  14  11     1188.44     1080.01     44.80 o 
  -7  14  11        2.87       30.92     26.93 o 
  -6  14  11      746.15      771.07     41.90 o 
  -5  14  11        0.91       -1.10     24.53 o 
  -4  14  11      756.58      693.54     39.16 o 
  -3  14  11       76.28       79.19     25.78 o 
  -2  14  11      353.57      313.16     31.32 o 
  -1  14  11      800.81      789.11     40.12 o 
   0  14  11     2559.92     2367.07     73.45 o 
   1  14  11      268.91      267.94     30.79 o 
   2  14  11      547.21      512.65     36.92 o 
   3  14  11       26.01      -11.62     31.30 o 
   4  14  11      147.76       90.30     22.85 o 
   5  14  11      223.76      249.49     31.61 o 
   6  14  11      118.88       60.04     21.05 o 
   7  14  11      129.46      167.91     44.37 o 
   8  14  11      331.85      273.83     50.27 o 
  -9  15  11      163.97      130.38     32.35 o 
  -8  15  11       48.49       38.30     26.36 o 
  -7  15  11     1310.19     1252.35     58.77 o 
  -6  15  11     1683.93     1526.73     56.20 o 
  -5  15  11     1438.70     1485.66     56.13 o 
  -4  15  11      264.43      274.93     32.84 o 
  -3  15  11      356.42      350.54     34.32 o 
  -2  15  11     1484.49     1409.76     60.60 o 
  -1  15  11       15.92       35.43     25.96 o 
   0  15  11      614.15      709.00     41.22 o 
   1  15  11       93.02      112.13     29.14 o 
   2  15  11      525.28      464.27     36.36 o 
   3  15  11      453.82      391.04     34.55 o 
   4  15  11        8.74       48.40     22.28 o 
   5  15  11       87.30       87.35     24.58 o 
   6  15  11       76.51       97.61     23.25 o 
   7  15  11       10.75       23.21     37.72 o 
  -8  16  11       20.24       34.48     26.53 o 
  -7  16  11      290.24      328.92     52.02 o 
  -6  16  11      310.99      302.67     38.45 o 
  -5  16  11      515.91      529.37     40.68 o 
  -4  16  11      233.58      251.36     34.39 o 
  -3  16  11       55.98      -23.92     26.55 o 
  -2  16  11      494.04      380.34     36.71 o 
  -1  16  11      824.62      726.13     43.32 o 
   0  16  11      638.78      571.77     40.31 o 
   1  16  11        1.31       15.15     27.61 o 
   2  16  11      492.64      695.31     43.23 o 
   3  16  11     2597.86     2547.11     69.48 o 
   4  16  11      327.30      295.73     30.46 o 
   5  16  11     1401.00     1355.03     49.90 o 
   6  16  11      133.66       70.98     19.74 o 
  -6  17  11      574.60      593.80     44.10 o 
  -5  17  11      446.63      446.89     44.17 o 
  -4  17  11      403.44      381.06     39.14 o 
  -3  17  11      408.68      433.64     42.27 o 
  -2  17  11      174.54      238.32     34.28 o 
  -1  17  11      988.72      977.77     49.87 o 
   0  17  11      296.11      265.31     35.98 o 
   1  17  11      485.93      628.68     43.47 o 
   2  17  11      309.49      265.05     36.91 o 
   3  17  11     3593.46     3729.69     98.47 o 
   4  17  11      579.89      582.26     36.77 o 
  -3  18  11      163.02      125.26     34.32 o 
  -2  18  11     1500.36     1588.57     63.57 o 
  -1  18  11      136.36      119.60     34.62 o 
   0  18  11     1892.05     1918.72     67.00 o 
   1  18  11      184.14      147.09     46.04 o 
   2  18  11     2608.94     2384.93     73.81 o 
 -15   0  12      415.38      383.44     72.07 o 
 -14   0  12     2508.23     2285.50    123.37 o 
 -13   0  12     1040.31      825.61     75.41 o 
 -12   0  12      804.88      625.68     42.82 o 
 -11   0  12     1551.31     1687.66     42.19 o 
 -10   0  12       25.56       37.85     15.81 o 
  -9   0  12       94.43      105.38     15.35 o 
  -8   0  12     3299.99     3176.59     50.05 o 
  -7   0  12     7019.42     6765.05     78.38 o 
  -6   0  12     6561.20     6225.11     70.57 o 
  -5   0  12    13809.31    13769.46    157.39 o 
  -4   0  12    31334.74    30203.04    716.35 o 
  -3   0  12     1889.78     1979.68     82.59 o 
  -2   0  12     2058.23     1957.72     72.07 o 
  -1   0  12       25.91       26.30     14.17 o 
   0   0  12    22819.51    24530.29    228.09 o 
   1   0  12      125.63      102.19     11.13 o 
   2   0  12     1307.27     1799.32     36.67 o 
   3   0  12     4774.54     4971.53     71.77 o 
   4   0  12       44.36        4.32     12.47 o 
   5   0  12    24332.51    23437.58    390.63 o 
   6   0  12     9734.03     9854.26    224.93 o 
   7   0  12    16449.74    16204.75    245.58 o 
   8   0  12     7902.24     8250.17    150.55 o 
   9   0  12     4417.41     3968.00    171.07 o 
  10   0  12      326.93      296.97     37.98 o 
  11   0  12       48.71       79.72     33.47 o 
  12   0  12      970.03     1074.54     61.66 o 
  13   0  12      113.93       52.78     38.04 o 
 -15   1  12      740.84      581.75     57.22 o 
 -14   1  12        5.29       27.83     36.63 o 
 -13   1  12       50.66       33.46     32.28 o 
 -12   1  12       63.64       46.82     20.16 o 
 -11   1  12      210.95      200.59     14.80 o 
 -10   1  12      257.74      370.07     15.25 o 
  -9   1  12      121.96      143.90     11.50 o 
  -8   1  12     6729.54     6718.19     57.33 o 
  -7   1  12      551.69      648.16     16.33 o 
  -6   1  12     3404.63     3408.04     48.20 o 
  -5   1  12     4145.58     3733.99     35.09 o 
  -4   1  12     1691.77     1727.11     25.13 o 
  -3   1  12    12823.93    13477.65    138.40 o 
  -2   1  12      209.93      182.23     18.70 o 
  -1   1  12     1241.52     1228.70     22.38 o 
   0   1  12      715.12      694.94     13.33 o 
   1   1  12      224.09      266.95     12.92 o 
   2   1  12     1634.33     1688.22     24.47 o 
   3   1  12     1018.86      950.92     23.21 o 
   4   1  12     7779.41     7502.34     71.45 o 
   5   1  12       54.52       18.54     10.39 o 
   6   1  12     6916.83     6835.22    121.06 o 
   7   1  12     9086.22     9246.87    112.13 o 
   8   1  12     2285.61     2317.56     50.19 o 
   9   1  12     3023.34     2824.43     58.01 o 
  10   1  12     1181.31     1270.88     43.06 o 
  11   1  12       79.33       86.40     23.67 o 
  12   1  12      137.55      141.32     27.91 o 
  13   1  12       74.05       41.42     25.89 o 
 -15   2  12     2144.38     2531.28     93.03 o 
 -14   2  12      606.36      524.40     49.85 o 
 -13   2  12      907.30     1139.37     61.75 o 
 -12   2  12     1122.96     1044.84     37.09 o 
 -11   2  12     1950.00     1822.77     35.80 o 
 -10   2  12      885.82      987.89     24.08 o 
  -9   2  12     4508.08     4608.19     49.69 o 
  -8   2  12     2413.01     2480.41     32.56 o 
  -7   2  12     1821.86     2214.54     28.69 o 
  -6   2  12      572.05      575.59     18.63 o 
  -5   2  12     1204.14     1075.33     19.18 o 
  -4   2  12      258.26      327.29     11.72 o 
  -3   2  12     1715.16     1753.41     32.94 o 
  -2   2  12      975.06     1072.18     20.40 o 
  -1   2  12      760.49      830.82     18.07 o 
   0   2  12       12.45       13.62      6.24 o 
   1   2  12        9.33       19.91      7.76 o 
   2   2  12     1836.71     1469.25     25.84 o 
   3   2  12     1236.91     1108.37     21.71 o 
   4   2  12    10744.49    11083.76     97.34 o 
   5   2  12       20.81       18.38     10.33 o 
   6   2  12     3208.70     3264.22     80.92 o 
   7   2  12      415.12      445.10     26.51 o 
   8   2  12     3651.22     3516.43     62.58 o 
   9   2  12      324.23      405.38     27.13 o 
  10   2  12      225.01      125.36     22.96 o 
  11   2  12       39.24       35.62     23.36 o 
  12   2  12      100.11       73.62     25.90 o 
  13   2  12      948.61     1059.56     46.61 o 
 -15   3  12        1.75        8.38     38.61 o 
 -14   3  12     1747.02     2255.06     85.69 o 
 -13   3  12      474.12      487.58     48.42 o 
 -12   3  12      872.36     1127.74     58.57 o 
 -11   3  12     5815.14     5648.77     62.02 o 
 -10   3  12       32.27       28.90     12.05 o 
  -9   3  12     1819.92     1854.42     30.59 o 
  -8   3  12     1608.67     1510.83     25.61 o 
  -7   3  12      915.71     1056.82     22.94 o 
  -6   3  12     2097.86     1911.79     25.26 o 
  -5   3  12     2422.18     2425.18     30.74 o 
  -4   3  12     3565.49     3405.98     36.94 o 
  -3   3  12     5999.99     6274.65     75.14 o 
  -2   3  12     2288.13     2144.76     37.01 o 
  -1   3  12      714.28      847.62     22.13 o 
   0   3  12     4074.85     3675.59     39.73 o 
   1   3  12     1334.81     1670.56     39.56 o 
   2   3  12     1532.26     1358.11     25.29 o 
   3   3  12     8272.90     7995.20     80.68 o 
   4   3  12     1971.99     1950.82     33.59 o 
   5   3  12      222.39      200.54     12.73 o 
   6   3  12     1509.17     1523.11     91.86 o 
   7   3  12      524.15      555.75     26.85 o 
   8   3  12       23.41       22.28     17.64 o 
   9   3  12     1675.63     1797.10     47.38 o 
  10   3  12      591.63      503.68     30.92 o 
  11   3  12        7.46       -1.57     21.26 o 
  12   3  12      544.04      602.02     36.33 o 
  13   3  12      229.19      226.89     31.91 o 
 -15   4  12      689.27      545.59     55.39 o 
 -14   4  12      411.39      557.52     50.41 o 
 -13   4  12     1400.75     1550.07     70.51 o 
 -12   4  12      132.76      114.78     25.98 o 
 -11   4  12        2.00       14.85     14.45 o 
 -10   4  12     4846.15     4803.35     53.86 o 
  -9   4  12     1921.59     1894.00     30.66 o 
  -8   4  12        2.23        5.90      9.74 o 
  -7   4  12     4955.28     4914.11     48.86 o 
  -6   4  12     4750.38     4506.40     55.48 o 
  -5   4  12       11.32       35.65      8.67 o 
  -4   4  12    18146.51    17639.52    154.43 o 
  -3   4  12      331.75      341.12     16.28 o 
  -2   4  12      790.37      777.85     23.22 o 
  -1   4  12     3676.24     3554.09     50.77 o 
   0   4  12     1609.30     1752.22     28.68 o 
   1   4  12     4400.90     4513.82     50.09 o 
   2   4  12      219.66      266.91     13.38 o 
   3   4  12      518.34      396.90     17.53 o 
   4   4  12       65.03       62.98     13.71 o 
   5   4  12     6647.72     6811.74    112.46 o 
   6   4  12      646.34      606.64     20.62 o 
   7   4  12      926.62      930.55     37.69 o 
   8   4  12     1304.68     1187.32     38.71 o 
   9   4  12      360.02      352.26     27.08 o 
  10   4  12      788.92      894.36     37.65 o 
  11   4  12     1555.55     1579.25     49.35 o 
  12   4  12       18.31       -5.51     23.88 o 
  13   4  12      584.46      743.84     47.94 o 
 -15   5  12     1185.90     1619.96     78.80 o 
 -14   5  12      105.21       53.51     35.51 o 
 -13   5  12      103.14       83.81     35.86 o 
 -12   5  12       52.07       40.10     23.82 o 
 -11   5  12       11.82       11.82     14.64 o 
 -10   5  12     1754.82     1679.81     29.08 o 
  -9   5  12      881.60      693.96     19.10 o 
  -8   5  12        9.07       11.91     10.41 o 
  -7   5  12       43.31       55.48     11.50 o 
  -6   5  12     4391.28     4294.27     47.95 o 
  -5   5  12      285.56      207.10     11.99 o 
  -4   5  12      204.19      122.80     14.29 o 
  -3   5  12     1891.84     1664.43     37.53 o 
  -2   5  12       51.89       21.60     10.91 o 
  -1   5  12      701.06      650.06     24.82 o 
   0   5  12     2721.35     2534.08     41.66 o 
   1   5  12        3.77       32.19     11.92 o 
   2   5  12      564.72      461.08     15.09 o 
   3   5  12     1311.77     1408.18     25.70 o 
   4   5  12     3002.43     3017.95     39.49 o 
   5   5  12     3520.91     3467.92     43.49 o 
   6   5  12      311.24      256.92     16.52 o 
   7   5  12      126.34       82.98     20.53 o 
   8   5  12     2069.70     1969.89     55.39 o 
   9   5  12     1797.39     1896.54     56.75 o 
  10   5  12      622.15      669.76     40.25 o 
  11   5  12      734.08      862.80     46.61 o 
  12   5  12      134.13      113.96     30.82 o 
  13   5  12       38.46       41.84     31.08 o 
 -14   6  12      788.03      904.16     60.30 o 
 -13   6  12     1341.04     1422.79     68.20 o 
 -12   6  12     3677.13     3472.70     77.18 o 
 -11   6  12     2066.84     1934.71     38.03 o 
 -10   6  12     8569.10     8134.16     72.61 o 
  -9   6  12      385.90      473.32     16.88 o 
  -8   6  12     2926.11     2937.66     38.53 o 
  -7   6  12      252.83      313.69     14.56 o 
  -6   6  12     1365.70     1292.77     25.70 o 
  -5   6  12      710.75      660.06     20.69 o 
  -4   6  12     2609.78     2874.45     41.84 o 
  -3   6  12     2783.83     2451.63     36.81 o 
  -2   6  12      223.77      184.25     12.45 o 
  -1   6  12      651.87      600.39     19.09 o 
   0   6  12     1610.72     1523.69     28.85 o 
   1   6  12     2482.08     2341.15     47.90 o 
   2   6  12    12774.31    12593.13    117.63 o 
   3   6  12       11.38       12.98     10.55 o 
   4   6  12      190.81      262.25     14.91 o 
   5   6  12      293.62      216.14     17.06 o 
   6   6  12       80.54       86.08     14.44 o 
   7   6  12      703.55      637.76     34.61 o 
   8   6  12        0.21      -31.01     20.68 o 
   9   6  12     1650.49     1620.86     53.83 o 
  10   6  12        6.99        4.89     24.53 o 
  11   6  12     1765.26     1609.03     60.93 o 
  12   6  12     1146.26     1168.02     54.73 o 
 -14   7  12     1981.61     1929.66     79.51 o 
 -13   7  12     1528.81     1618.72     70.17 o 
 -12   7  12     1506.67     1557.70    110.11 o 
 -11   7  12    10088.99     9952.59     92.19 o 
 -10   7  12     1323.72     1418.16     32.44 o 
  -9   7  12     4546.07     4424.71     55.19 o 
  -8   7  12      114.72       96.30     15.71 o 
  -7   7  12     2424.44     2669.33     45.00 o 
  -6   7  12      132.55      122.76     12.80 o 
  -5   7  12       43.75       32.53     11.55 o 
  -4   7  12      293.48      200.07     14.25 o 
  -3   7  12      866.15      863.22     22.88 o 
  -2   7  12     3310.27     3252.66     40.24 o 
  -1   7  12     1096.88     1110.00     28.22 o 
   0   7  12     6017.59     6046.49     67.32 o 
   1   7  12     1468.77     1505.18     29.18 o 
   2   7  12     3878.88     3654.30     44.20 o 
   3   7  12    11914.58    11979.44    104.82 o 
   4   7  12     2817.14     2910.64     36.64 o 
   5   7  12     1179.45     1033.13     27.99 o 
   6   7  12      632.31      608.75     23.52 o 
   7   7  12      135.67      110.96     20.27 o 
   8   7  12      437.62      407.94     31.54 o 
   9   7  12      804.26      793.72     70.10 o 
  10   7  12     1187.19     1173.40     66.92 o 
  11   7  12        6.77       -8.81     27.59 o 
  12   7  12     2663.83     2810.05     79.67 o 
 -14   8  12       57.84       -5.02     37.35 o 
 -13   8  12     1103.10     1194.02     63.66 o 
 -12   8  12     3264.92     3442.25     77.62 o 
 -11   8  12     2846.58     2701.38     49.68 o 
 -10   8  12     4398.78     4278.11     62.05 o 
  -9   8  12     2757.63     2819.48     37.54 o 
  -8   8  12     1824.41     1819.75     29.51 o 
  -7   8  12      855.59      898.13     24.96 o 
  -6   8  12     1756.84     1751.54     30.79 o 
  -5   8  12      934.23      888.68     24.50 o 
  -4   8  12       64.02       54.43     11.06 o 
  -3   8  12     2368.28     2142.89     32.25 o 
  -2   8  12      328.84      192.77     12.58 o 
  -1   8  12     3231.35     3140.96     37.28 o 
   0   8  12     1979.53     2052.19     34.90 o 
   1   8  12     7914.67     7746.41     82.11 o 
   2   8  12     8517.84     9135.70     84.86 o 
   3   8  12     2334.36     2349.32     50.74 o 
   4   8  12     3099.03     3002.54     45.40 o 
   5   8  12      286.15      262.87     14.03 o 
   6   8  12     2393.86     2386.74     33.20 o 
   7   8  12      717.31      784.14     28.49 o 
   8   8  12      233.93      218.16     23.84 o 
   9   8  12     1416.41     1394.71     53.50 o 
  10   8  12      135.50      130.39     31.34 o 
  11   8  12     2111.28     2139.94     69.64 o 
  12   8  12      274.48      180.11     36.43 o 
 -13   9  12      861.66     1019.77     86.43 o 
 -12   9  12      435.44      339.28     40.72 o 
 -11   9  12     1973.12     2092.73     44.77 o 
 -10   9  12     6223.11     5805.36     69.62 o 
  -9   9  12     6855.89     6903.13     65.59 o 
  -8   9  12      322.30      365.35     16.32 o 
  -7   9  12      226.68      255.80     15.17 o 
  -6   9  12       37.88       39.17     12.46 o 
  -5   9  12     1176.87     1175.72     26.21 o 
  -4   9  12       88.45      112.38     11.75 o 
  -3   9  12       43.34       33.62     10.03 o 
  -2   9  12        8.29        6.67      9.21 o 
  -1   9  12      324.69      296.47     13.68 o 
   0   9  12      897.03      980.92     26.14 o 
   1   9  12     2313.93     2433.69     39.33 o 
   2   9  12       53.65       52.48     11.73 o 
   3   9  12     3365.46     3406.78     44.59 o 
   4   9  12     4859.06     4750.12     51.56 o 
   5   9  12     2069.29     2072.57     56.96 o 
   6   9  12      218.38      320.71     18.61 o 
   7   9  12      220.39      270.23     28.51 o 
   8   9  12       78.37      122.77     20.11 o 
   9   9  12       18.59       29.47     22.25 o 
  10   9  12       78.52       76.30     29.04 o 
  11   9  12       58.39       21.12     30.87 o 
 -13  10  12       95.56      158.51     56.94 o 
 -12  10  12        0.50       18.55     30.53 o 
 -11  10  12     1458.94     1409.88     43.97 o 
 -10  10  12      742.00      744.15     37.34 o 
  -9  10  12     3897.19     3679.29     52.70 o 
  -8  10  12      274.60      234.16     15.39 o 
  -7  10  12      489.03      568.01     19.66 o 
  -6  10  12      326.84      330.31     16.36 o 
  -5  10  12      430.28      442.83     17.13 o 
  -4  10  12      504.22      555.45     17.81 o 
  -3  10  12      150.65      115.66     12.73 o 
  -2  10  12      414.15      500.25     16.57 o 
  -1  10  12     2019.41     2127.49     35.77 o 
   0  10  12       58.40       99.24     13.74 o 
   1  10  12      439.96      455.68     19.17 o 
   2  10  12      893.96      888.16     25.42 o 
   3  10  12     1013.53     1016.99     42.31 o 
   4  10  12      520.12      478.70     34.08 o 
   5  10  12     1186.53     1177.46     30.63 o 
   6  10  12     2077.53     2174.73     35.48 o 
   7  10  12      759.24      934.69     31.67 o 
   8  10  12     1705.40     1878.11     53.93 o 
   9  10  12      887.44     1012.91     35.99 o 
  10  10  12     1612.04     1735.82     66.93 o 
  11  10  12       19.37       -5.00     31.00 o 
 -11  11  12     1223.03     1607.31     84.38 o 
 -10  11  12       14.77       36.84     21.75 o 
  -9  11  12      184.40      245.82     25.45 o 
  -8  11  12     5053.94     4976.91     69.25 o 
  -7  11  12       50.01       18.24     19.99 o 
  -6  11  12     2513.70     2648.83     75.45 o 
  -5  11  12     1058.68     1081.41     34.05 o 
  -4  11  12        9.95       35.57     16.73 o 
  -3  11  12       37.06       30.95     16.36 o 
  -2  11  12     1858.93     1943.17     42.69 o 
  -1  11  12       25.60       41.19     21.81 o 
   0  11  12      101.18       96.91     23.07 o 
   1  11  12       70.79       31.46     22.71 o 
   2  11  12      145.93      129.21     22.48 o 
   3  11  12     2748.75     2687.61     58.54 o 
   4  11  12     2357.30     2201.23     55.53 o 
   5  11  12      311.37      343.22     22.38 o 
   6  11  12     1137.79     1163.16     34.23 o 
   7  11  12     1470.78     1384.35     65.29 o 
   8  11  12     1386.62     1411.12     55.87 o 
   9  11  12     3145.95     3120.80     88.13 o 
  10  11  12       64.86       23.68     35.20 o 
 -11  12  12       73.58      106.01     37.40 o 
 -10  12  12      513.48      603.62     34.33 o 
  -9  12  12       89.47      136.29     24.52 o 
  -8  12  12      275.06      272.31     26.99 o 
  -7  12  12     5069.63     5101.69     81.23 o 
  -6  12  12      128.04      111.94     26.80 o 
  -5  12  12      478.33      425.01     31.93 o 
  -4  12  12        9.27        8.86     21.21 o 
  -3  12  12     1806.68     1843.30     74.24 o 
  -2  12  12     1550.91     1475.35     49.50 o 
  -1  12  12     2255.17     2376.97     60.90 o 
   0  12  12       13.59       27.69     22.49 o 
   1  12  12      152.39      223.47     43.36 o 
   2  12  12       87.19       74.96     25.12 o 
   3  12  12     1525.00     1477.11     42.37 o 
   4  12  12      127.84       55.81     20.64 o 
   5  12  12      555.54      589.74     26.80 o 
   6  12  12        7.67       38.83     17.95 o 
   7  12  12      165.33      168.75     35.88 o 
   8  12  12       55.92       60.54     34.71 o 
   9  12  12        4.88      -32.95     33.73 o 
 -10  13  12      134.62      151.36     31.51 o 
  -9  13  12      777.51      921.86     41.54 o 
  -8  13  12       65.06       32.13     21.92 o 
  -7  13  12      355.07      311.21     32.61 o 
  -6  13  12     1077.64     1016.87     44.10 o 
  -5  13  12      571.85      500.03     35.51 o 
  -4  13  12      753.95      698.22     38.39 o 
  -3  13  12     1012.36      987.70     43.93 o 
  -2  13  12      895.58      906.62     40.88 o 
  -1  13  12        7.80        7.43     23.67 o 
   0  13  12      529.52      571.90     46.26 o 
   1  13  12      155.53      197.60     27.60 o 
   2  13  12      237.10      249.81     29.11 o 
   3  13  12      112.84       69.40     21.64 o 
   4  13  12      996.63     1034.56     39.00 o 
   5  13  12      811.73      750.25     34.41 o 
   6  13  12     1218.36     1230.37     38.05 o 
   7  13  12      220.77      292.24     42.10 o 
   8  13  12     1505.96     1772.03     78.19 o 
   9  13  12     1303.06     1593.82    123.37 o 
 -10  14  12      259.01      263.73     35.54 o 
  -9  14  12     2592.15     2498.46     55.20 o 
  -8  14  12     1168.01     1151.06     51.91 o 
  -7  14  12     4218.50     4005.16     86.68 o 
  -6  14  12     2632.58     2419.90     67.33 o 
  -5  14  12     5294.87     5469.24    102.36 o 
  -4  14  12     6910.25     7090.19    119.65 o 
  -3  14  12       20.63        5.79     23.78 o 
  -2  14  12     1256.29     1174.05     48.27 o 
  -1  14  12     1225.16     1173.27     48.34 o 
   0  14  12      292.39      336.23     47.57 o 
   1  14  12     2364.92     2339.52     63.59 o 
   2  14  12      737.76      716.01     46.08 o 
   3  14  12      344.67      354.93     32.98 o 
   4  14  12      141.28      121.06     24.64 o 
   5  14  12     2819.82     2799.19     70.25 o 
   6  14  12     1499.52     1512.29     61.08 o 
   7  14  12     1490.30     1580.50     74.89 o 
   8  14  12     2964.81     3078.76    145.17 o 
  -9  15  12      345.18      283.85     31.94 o 
  -8  15  12     3158.03     2970.92     80.14 o 
  -7  15  12      193.66      183.60     37.96 o 
  -6  15  12     4306.96     4415.37     93.23 o 
  -5  15  12     1195.08     1278.18     53.41 o 
  -4  15  12     2275.83     2232.76     82.74 o 
  -3  15  12     3245.27     3212.94     77.62 o 
  -2  15  12      422.05      445.71     41.18 o 
  -1  15  12      881.42      913.47     45.52 o 
   0  15  12     1214.92     1225.65     50.97 o 
   1  15  12      332.50      314.17     32.94 o 
   2  15  12     2168.86     1896.73     60.92 o 
   3  15  12      134.28      103.16     29.27 o 
   4  15  12      947.10      932.05     40.02 o 
   5  15  12      239.25      198.30     30.37 o 
   6  15  12     2472.70     2286.83     80.93 o 
   7  15  12      960.95     1094.95     66.80 o 
  -7  16  12      283.72      257.33     39.92 o 
  -6  16  12      746.59      691.66     44.30 o 
  -5  16  12     1126.32     1032.43     50.37 o 
  -4  16  12      351.58      330.30     44.72 o 
  -3  16  12      758.62      635.00     42.52 o 
  -2  16  12      922.48      913.75     47.60 o 
  -1  16  12      399.23      328.92     34.91 o 
   0  16  12      411.57      504.21     38.78 o 
   1  16  12      605.66      463.82     39.04 o 
   2  16  12     1259.26     1219.05     52.21 o 
   3  16  12      336.87      453.13     42.42 o 
   4  16  12      411.56      424.87     32.89 o 
   5  16  12      383.88      436.78     34.10 o 
  -6  17  12        0.57      -22.02     30.50 o 
  -5  17  12      146.36      188.29     36.53 o 
  -4  17  12       98.42      101.18     33.99 o 
  -3  17  12      152.31      171.20     34.54 o 
  -2  17  12     2076.03     1907.32     66.46 o 
  -1  17  12       41.31       39.31     29.31 o 
   0  17  12      210.77      214.40     34.08 o 
   1  17  12       30.34       23.12     30.59 o 
   2  17  12        6.23      -35.15     29.23 o 
   3  17  12      623.60      847.22     47.54 o 
   4  17  12        5.05       -6.66     25.40 o 
  -2  18  12       55.63       42.69     32.72 o 
  -1  18  12      612.77      677.56     47.83 o 
   0  18  12      185.59      149.09     35.80 o 
 -15   1  13     1213.48     1548.64    157.35 o 
 -14   1  13      273.00      413.27    105.03 o 
 -13   1  13      214.97      252.12     40.13 o 
 -12   1  13     5775.77     5376.50    124.74 o 
 -11   1  13       23.26       22.56     18.88 o 
 -10   1  13      879.98      781.39     31.00 o 
  -9   1  13      715.79      668.04     22.63 o 
  -8   1  13       21.16       38.59      9.97 o 
  -7   1  13       16.12       15.40      8.18 o 
  -6   1  13       62.55       90.63      7.75 o 
  -5   1  13      237.81      244.17     11.43 o 
  -4   1  13      196.34      219.60     15.35 o 
  -3   1  13     9087.49     9114.94    102.18 o 
  -2   1  13     3028.20     2605.64     43.30 o 
  -1   1  13     8253.93     8870.17     86.03 o 
   0   1  13     2756.79     2648.08     30.15 o 
   1   1  13     1788.45     2003.98     32.56 o 
   2   1  13     3128.63     2951.74     34.65 o 
   3   1  13     2420.19     2333.55     31.89 o 
   4   1  13     1505.65     1554.72     27.27 o 
   5   1  13     6502.84     6589.59     67.86 o 
   6   1  13        6.93        1.21     10.92 o 
   7   1  13       67.53       88.85     17.49 o 
   8   1  13      151.88      176.74     30.77 o 
   9   1  13      623.43      488.29     29.27 o 
  10   1  13       58.20       12.71     20.86 o 
  11   1  13     1039.50      939.74     39.85 o 
  12   1  13      629.58      703.06     38.91 o 
  13   1  13      138.68      125.55     43.50 o 
 -15   2  13      237.41      254.97     66.04 o 
 -14   2  13     1208.95     1249.67    146.32 o 
 -13   2  13     1787.09     1962.86     97.85 o 
 -12   2  13       14.59       31.02     40.78 o 
 -11   2  13     6447.47     6131.28     90.83 o 
 -10   2  13      898.23     1103.74     38.26 o 
  -9   2  13      179.31      210.82     13.74 o 
  -8   2  13     1034.88     1098.05     21.70 o 
  -7   2  13      101.00       95.72      9.54 o 
  -6   2  13      341.57      335.11     14.54 o 
  -5   2  13      337.30      303.99     14.24 o 
  -4   2  13    10741.86     9877.84     93.50 o 
  -3   2  13     8233.59     8844.74     99.67 o 
  -2   2  13     2968.32     2678.44     55.50 o 
  -1   2  13    10164.54     9592.97     84.01 o 
   0   2  13       34.13       34.46      6.58 o 
   1   2  13    24397.37    26067.42    216.14 o 
   2   2  13     5051.94     5463.10     59.06 o 
   3   2  13     8544.42     7919.02     73.33 o 
   4   2  13     4677.21     4628.31     51.60 o 
   5   2  13      575.07      770.10     22.29 o 
   6   2  13     2203.95     2402.76     46.94 o 
   7   2  13      720.14      660.39     28.56 o 
   8   2  13      850.82      855.41     37.32 o 
   9   2  13      159.95      157.20     22.47 o 
  10   2  13     1821.52     1703.21     48.64 o 
  11   2  13     1298.43     1426.85     48.21 o 
  12   2  13      492.59      495.66     34.85 o 
  13   2  13     2101.24     2192.62     62.48 o 
 -15   3  13      864.02      835.32     62.56 o 
 -14   3  13      620.03      760.13     57.42 o 
 -13   3  13        1.88       -0.92     31.27 o 
 -12   3  13     3801.28     3791.17    101.27 o 
 -11   3  13        8.63       -8.73     19.05 o 
 -10   3  13      292.39      341.44     20.69 o 
  -9   3  13       23.74       20.46     11.06 o 
  -8   3  13       12.48        5.33      9.54 o 
  -7   3  13      128.88      190.52     12.19 o 
  -6   3  13      662.33      653.67     17.79 o 
  -5   3  13     4008.89     3877.58     41.97 o 
  -4   3  13     5391.61     5243.00     50.74 o 
  -3   3  13     3477.40     3244.89     49.30 o 
  -2   3  13     9502.11     9098.53     87.38 o 
  -1   3  13     2269.16     2231.62     28.96 o 
   0   3  13    15973.58    15511.35    126.21 o 
   1   3  13       42.22       55.35      8.76 o 
   2   3  13    15164.46    15248.69    135.78 o 
   3   3  13      393.31      406.96     16.33 o 
   4   3  13      736.04      743.21     26.03 o 
   5   3  13        3.08       -1.13     10.61 o 
   6   3  13     6755.80     6719.50     76.14 o 
   7   3  13     1411.39     1558.38     56.42 o 
   8   3  13     2190.39     1890.10     46.24 o 
   9   3  13     1590.45     1503.35     44.10 o 
  10   3  13     2462.39     2346.97     56.47 o 
  11   3  13     1094.83      960.02     40.83 o 
  12   3  13     2223.55     2389.26     63.24 o 
  13   3  13        2.97        7.00     27.12 o 
 -15   4  13       77.80      145.05     43.88 o 
 -14   4  13      841.85      791.23     58.27 o 
 -13   4  13       93.42      133.52     82.46 o 
 -12   4  13      282.06      303.22     40.17 o 
 -11   4  13      216.65      250.88     25.02 o 
 -10   4  13     1982.45     1920.14     40.34 o 
  -9   4  13     1240.61     1283.42     25.70 o 
  -8   4  13     1314.29     1297.12     24.03 o 
  -7   4  13     5311.63     5450.48     57.87 o 
  -6   4  13       23.74        9.46      9.33 o 
  -5   4  13    27279.01    27420.96    211.39 o 
  -4   4  13       81.37      109.16     10.60 o 
  -3   4  13     5787.08     5983.32     74.44 o 
  -2   4  13     2883.41     2967.83     46.62 o 
  -1   4  13       37.39       46.20      9.00 o 
   0   4  13      164.79      141.88     10.04 o 
   1   4  13     4596.04     4794.85     53.27 o 
   2   4  13     2529.30     2710.38     38.06 o 
   3   4  13     2880.98     2902.79     41.16 o 
   4   4  13     2566.97     2660.06     36.95 o 
   5   4  13       31.72       30.20     11.42 o 
   6   4  13      394.33      466.22     18.27 o 
   7   4  13     3730.60     3386.08     68.02 o 
   8   4  13       22.87       20.77     21.59 o 
   9   4  13     4497.47     4094.91     72.52 o 
  10   4  13      186.60      195.96     25.76 o 
  11   4  13      167.21      102.81     29.62 o 
  12   4  13       16.57       11.70     30.18 o 
 -14   5  13       55.07        9.54     36.93 o 
 -13   5  13      105.91       46.79     34.50 o 
 -12   5  13      111.81       88.29     35.18 o 
 -11   5  13     4097.87     3932.96     61.06 o 
 -10   5  13      333.57      401.77     20.85 o 
  -9   5  13     4819.10     4769.18     52.01 o 
  -8   5  13    16841.13    17196.70    145.36 o 
  -7   5  13     2272.49     2175.26     33.64 o 
  -6   5  13    16479.04    16600.16    137.18 o 
  -5   5  13      685.41      731.18     18.78 o 
  -4   5  13    13902.25    14546.08    174.25 o 
  -3   5  13    12216.79    12143.09    128.89 o 
  -2   5  13       19.38       35.49     10.88 o 
  -1   5  13       29.60       23.08     11.06 o 
   0   5  13     3554.46     4109.78     68.68 o 
   1   5  13     1526.63     1566.49     31.54 o 
   2   5  13        3.45       11.18      9.21 o 
   3   5  13     2350.36     2508.98     35.21 o 
   4   5  13     4580.44     4870.26     54.43 o 
   5   5  13       77.07       36.18     10.76 o 
   6   5  13     5957.09     5688.61     61.97 o 
   7   5  13       12.79       -8.34     16.20 o 
   8   5  13    10183.01     9653.71    140.02 o 
   9   5  13     4395.01     4165.81     85.68 o 
  10   5  13     1232.52      997.09     46.22 o 
  11   5  13     1659.27     1607.52     59.62 o 
  12   5  13       28.94       68.49     30.44 o 
 -14   6  13        1.18      -24.77     36.72 o 
 -13   6  13       69.81      112.21     38.75 o 
 -12   6  13      358.12      345.85     42.84 o 
 -11   6  13      309.67      287.06     27.67 o 
 -10   6  13     9004.31     8845.27     90.66 o 
  -9   6  13     2951.32     3102.60     41.51 o 
  -8   6  13     1137.37     1250.64     25.86 o 
  -7   6  13      229.97      243.55     13.83 o 
  -6   6  13     2119.62     2101.72     45.90 o 
  -5   6  13    13252.42    13077.63    135.66 o 
  -4   6  13     5101.80     5006.86     75.85 o 
  -3   6  13     2481.62     2659.37     60.92 o 
  -2   6  13       25.48       32.53     11.68 o 
  -1   6  13       70.45       38.42     11.73 o 
   0   6  13     4682.06     4986.82     53.37 o 
   1   6  13       55.36       75.46     12.92 o 
   2   6  13     4966.02     5074.20     59.66 o 
   3   6  13     1226.19     1193.17     30.47 o 
   4   6  13     5995.76     6211.85     60.08 o 
   5   6  13     3357.47     3155.76     42.93 o 
   6   6  13     4931.78     5011.28     53.78 o 
   7   6  13     6943.76     7106.68     85.53 o 
   8   6  13       64.51      104.09     25.78 o 
   9   6  13     1805.74     1677.07     55.89 o 
  10   6  13     1101.67     1041.82     48.02 o 
  11   6  13        8.94       12.00     27.88 o 
  12   6  13      250.39      274.51     36.25 o 
 -14   7  13       23.01        1.85     37.63 o 
 -13   7  13       19.56      -18.60     31.28 o 
 -12   7  13      704.81      667.13     49.04 o 
 -11   7  13      176.94      125.56     26.82 o 
 -10   7  13        9.50       -4.43     14.40 o 
  -9   7  13      285.29      255.78     16.53 o 
  -8   7  13     1532.12     1620.89     38.27 o 
  -7   7  13     2042.84     1818.08     47.36 o 
  -6   7  13     1140.13     1124.25     23.11 o 
  -5   7  13     1029.56     1127.99     27.70 o 
  -4   7  13     9501.92    10144.70    101.45 o 
  -3   7  13     1608.31     1596.14     30.86 o 
  -2   7  13      816.08      864.48     23.44 o 
  -1   7  13        6.78       29.48     13.31 o 
   0   7  13       54.02       71.71     13.55 o 
   1   7  13     1202.10     1078.91     30.06 o 
   2   7  13     2353.98     2043.39     51.42 o 
   3   7  13        1.53       -1.94      9.98 o 
   4   7  13     5202.25     5205.27     54.11 o 
   5   7  13     1196.52     1247.95     28.04 o 
   6   7  13       40.00       59.96     15.44 o 
   7   7  13        0.36      -23.01     15.34 o 
   8   7  13      334.66      432.29     28.32 o 
   9   7  13       44.09       77.29     38.19 o 
  10   7  13       68.32       56.49     29.46 o 
  11   7  13      185.44      180.76     32.87 o 
  12   7  13      857.59      826.16     50.58 o 
 -13   8  13      535.85      636.34     52.34 o 
 -12   8  13      243.39      483.12     59.12 o 
 -11   8  13      278.82      297.78     39.06 o 
 -10   8  13      242.78      338.72     20.43 o 
  -9   8  13     1863.55     1909.59     46.23 o 
  -8   8  13       81.24       45.01     12.71 o 
  -7   8  13      395.79      428.67     17.04 o 
  -6   8  13     1166.99     1191.10     26.52 o 
  -5   8  13     1928.72     1801.52     34.22 o 
  -4   8  13       82.65       60.83     14.54 o 
  -3   8  13      269.16      294.60     14.91 o 
  -2   8  13      630.62      598.84     20.19 o 
  -1   8  13     2923.56     2635.12     37.18 o 
   0   8  13      642.81      644.27     21.57 o 
   1   8  13     1091.19     1103.20     25.19 o 
   2   8  13      307.53      359.00     16.68 o 
   3   8  13       28.24       38.08      9.60 o 
   4   8  13       77.06      107.28     12.21 o 
   5   8  13      151.50      179.90     16.45 o 
   6   8  13      432.90      363.77     17.77 o 
   7   8  13     1031.25     1103.31     33.59 o 
   8   8  13      558.50      571.46     27.32 o 
   9   8  13      428.49      359.98     29.96 o 
  10   8  13      470.57      420.01     37.29 o 
  11   8  13        2.56       -8.84     28.79 o 
 -13   9  13       13.49       -2.76     21.05 o 
 -12   9  13        8.39       30.44     29.83 o 
 -11   9  13      693.79      740.69     50.83 o 
 -10   9  13      364.92      350.57     23.65 o 
  -9   9  13      963.06     1015.55     25.10 o 
  -8   9  13      111.26      108.43     13.36 o 
  -7   9  13        4.29       -8.88     10.66 o 
  -6   9  13     4864.66     4970.92     53.43 o 
  -5   9  13      717.00      724.88     22.39 o 
  -4   9  13     1488.91     1596.15     28.01 o 
  -3   9  13     2806.40     2875.15     37.03 o 
  -2   9  13      241.82      247.03     14.35 o 
  -1   9  13       26.06       20.43     10.17 o 
   0   9  13     1178.18     1212.39     30.75 o 
   1   9  13      113.54      106.16     13.99 o 
   2   9  13      410.90      425.91     18.01 o 
   3   9  13     4557.81     4635.00     54.80 o 
   4   9  13       21.15        3.84      9.51 o 
   5   9  13      500.04      619.94     32.60 o 
   6   9  13     2731.18     2779.88     40.68 o 
   7   9  13      228.57      193.17     20.31 o 
   8   9  13     5343.50     5355.63     80.77 o 
   9   9  13     1855.05     1853.24     53.33 o 
  10   9  13      688.99      572.34     35.86 o 
  11   9  13      139.48      141.85     28.24 o 
 -12  10  13      513.14      546.53     71.94 o 
 -11  10  13      154.00      197.17     25.37 o 
 -10  10  13     1017.49      883.98     35.62 o 
  -9  10  13       77.62       71.36     15.05 o 
  -8  10  13      994.59      964.90     25.92 o 
  -7  10  13     1963.37     2070.40     34.07 o 
  -6  10  13        3.70        3.03     12.49 o 
  -5  10  13      816.82      818.55     22.21 o 
  -4  10  13      221.27      267.40     14.79 o 
  -3  10  13     1793.76     1672.11     28.47 o 
  -2  10  13      283.48      288.64     15.37 o 
  -1  10  13      128.25      117.28     13.31 o 
   0  10  13      433.15      452.61     20.58 o 
   1  10  13       21.47       30.60     15.28 o 
   2  10  13     2799.19     2659.39     39.95 o 
   3  10  13     7765.32     7811.78     96.39 o 
   4  10  13     4670.45     4332.00    107.64 o 
   5  10  13     4954.28     5142.32     56.97 o 
   6  10  13     5502.81     5376.35     59.45 o 
   7  10  13     2230.09     2524.79     71.43 o 
   8  10  13      174.98      229.96     34.59 o 
   9  10  13     2027.11     2115.69     49.61 o 
  10  10  13       51.73       42.56     24.59 o 
 -11  11  13      187.74      192.06     37.69 o 
 -10  11  13     1796.41     1688.87     68.62 o 
  -9  11  13      381.28      433.53     33.77 o 
  -8  11  13     1139.85     1084.46     33.93 o 
  -7  11  13      320.39      321.96     25.11 o 
  -6  11  13     3706.49     3542.16     62.60 o 
  -5  11  13      474.46      442.74     25.41 o 
  -4  11  13     5781.23     5669.04    129.01 o 
  -3  11  13      303.17      381.68     29.69 o 
  -2  11  13     9665.67     9731.34    115.93 o 
  -1  11  13       38.15       38.52     21.79 o 
   0  11  13     2660.41     2636.32     62.10 o 
   1  11  13     1390.14     1517.90     48.27 o 
   2  11  13     8801.30     9095.17    112.45 o 
   3  11  13      134.21      100.41     20.33 o 
   4  11  13     1857.33     1652.30     56.90 o 
   5  11  13      185.69      190.93     20.03 o 
   6  11  13      476.50      430.23     24.44 o 
   7  11  13      116.61      117.08     33.45 o 
   8  11  13      510.49      512.96     46.76 o 
   9  11  13       88.73      107.07     31.07 o 
  10  11  13      945.81     1070.69     53.73 o 
 -11  12  13     3776.49     3591.25    141.58 o 
 -10  12  13      661.26      541.43     51.55 o 
  -9  12  13      464.77      435.12     36.52 o 
  -8  12  13        2.66        2.50     20.90 o 
  -7  12  13        0.63       18.12     21.23 o 
  -6  12  13     1041.13     1104.97     57.96 o 
  -5  12  13       39.68       60.22     23.33 o 
  -4  12  13     3149.58     3289.81     87.73 o 
  -3  12  13     6842.61     6740.26    151.00 o 
  -2  12  13     3396.82     3485.24     74.84 o 
  -1  12  13     4491.18     4827.93     90.13 o 
   0  12  13     1593.02     1514.86     51.25 o 
   1  12  13     8524.39     8172.84    172.97 o 
   2  12  13      218.21      239.32     29.08 o 
   3  12  13     2309.24     2443.11     53.18 o 
   4  12  13      222.00      157.33     22.71 o 
   5  12  13      312.92      344.04     23.82 o 
   6  12  13      121.35      120.83     20.56 o 
   7  12  13       61.20       54.10     34.39 o 
   8  12  13      381.03      513.91     74.12 o 
   9  12  13     1163.80     1182.33     66.80 o 
 -10  13  13      494.99      487.29     48.24 o 
  -9  13  13     2070.40     2058.49     80.40 o 
  -8  13  13        4.51        3.74     25.95 o 
  -7  13  13      678.34      606.56     33.45 o 
  -6  13  13       28.07        1.52     25.19 o 
  -5  13  13      900.24     1074.57     46.37 o 
  -4  13  13       19.43       32.27     25.58 o 
  -3  13  13     6970.63     6808.00    148.83 o 
  -2  13  13     4304.66     4088.45    135.81 o 
  -1  13  13      213.13      221.40     29.88 o 
   0  13  13     8667.83     8590.72    132.72 o 
   1  13  13       25.95       14.51     24.57 o 
   2  13  13     6200.07     6076.48    104.80 o 
   3  13  13      975.27      899.33     35.93 o 
   4  13  13      436.03      518.60     30.44 o 
   5  13  13      286.98      275.66     23.70 o 
   6  13  13       49.14       51.05     20.05 o 
   7  13  13      763.90      936.73     58.51 o 
   8  13  13      342.99      297.90     53.73 o 
  -9  14  13      202.48      238.84     41.96 o 
  -8  14  13      202.88      253.88     29.30 o 
  -7  14  13       23.26       17.90     23.55 o 
  -6  14  13      154.07      218.01     32.51 o 
  -5  14  13      404.20      475.75     52.29 o 
  -4  14  13       60.83       22.85     26.62 o 
  -3  14  13       53.32       53.26     27.76 o 
  -2  14  13     2863.12     2905.12     72.94 o 
  -1  14  13     2141.68     1968.52     60.33 o 
   0  14  13      107.95      109.74     28.24 o 
   1  14  13     3435.84     3138.05     74.37 o 
   2  14  13       95.81       83.15     27.46 o 
   3  14  13       80.29       72.99     23.27 o 
   4  14  13      146.63      163.67     25.31 o 
   5  14  13        4.13       -9.05     13.85 o 
   6  14  13       47.01       25.40     23.49 o 
   7  14  13      397.69      354.98     47.79 o 
  -8  15  13       11.82       -8.48     25.19 o 
  -7  15  13      197.00      304.77     36.85 o 
  -6  15  13       96.07       78.90     34.86 o 
  -5  15  13      270.76      314.71     35.82 o 
  -4  15  13       22.33       29.92     27.17 o 
  -3  15  13      140.63      141.20     31.17 o 
  -2  15  13      789.86      766.70     43.91 o 
  -1  15  13       85.61       63.59     27.57 o 
   0  15  13      535.10      478.47     38.00 o 
   1  15  13      304.00      256.90     32.18 o 
   2  15  13      452.94      424.82     44.27 o 
   3  15  13      443.13      498.05     42.38 o 
   4  15  13      109.01      102.78     25.34 o 
   5  15  13      176.99      223.59     25.48 o 
   6  15  13      433.23      480.00     34.42 o 
  -7  16  13      135.59      155.53     35.53 o 
  -6  16  13       45.38        3.95     29.71 o 
  -5  16  13      680.36      677.08     44.21 o 
  -4  16  13     1405.71     1371.76     56.44 o 
  -3  16  13      492.11      530.76     40.30 o 
  -2  16  13     2317.20     2284.95     68.90 o 
  -1  16  13      565.96      707.43     44.21 o 
   0  16  13       99.62       87.74     30.72 o 
   1  16  13     3696.34     3703.97     87.49 o 
   2  16  13      100.31       64.32     30.89 o 
   3  16  13      462.95      582.43     35.80 o 
   4  16  13      164.41      133.74     27.68 o 
   5  16  13       59.39      130.02     24.96 o 
  -5  17  13      335.26      342.85     39.51 o 
  -4  17  13     1034.64     1180.50     55.66 o 
  -3  17  13     2023.97     1921.83    139.53 o 
  -2  17  13      503.69      496.89     43.38 o 
  -1  17  13      389.03      378.00     40.11 o 
   0  17  13     2747.44     2741.26     77.74 o 
   1  17  13       20.73       22.31     30.07 o 
   2  17  13     3527.11     3369.11     85.17 o 
   3  17  13      439.40      391.60     35.72 o 
 -15   0  14      911.83      862.03     93.62 o 
 -14   0  14       44.27      -10.00     48.73 o 
 -13   0  14      102.66       67.20     49.50 o 
 -12   0  14     3273.23     2872.27     87.45 o 
 -11   0  14       61.86      141.30     31.25 o 
 -10   0  14    10708.57    10078.54    222.75 o 
  -9   0  14     1579.11     1646.08     95.28 o 
  -8   0  14     9333.72     9031.97    156.05 o 
  -7   0  14     2141.75     2270.67     64.29 o 
  -6   0  14     2728.46     2544.12     79.25 o 
  -5   0  14     4670.74     4244.74     87.11 o 
  -4   0  14      849.05      670.19     33.90 o 
  -3   0  14     8549.33     7696.35    195.57 o 
  -2   0  14     2256.97     2306.13     83.23 o 
  -1   0  14      551.29      699.74     36.55 o 
   0   0  14       97.64      160.21     16.73 o 
   1   0  14     1226.50     1148.22     27.55 o 
   2   0  14    12573.42    12384.14    146.10 o 
   3   0  14      175.01       99.50     21.58 o 
   4   0  14    36923.01    35952.55    387.45 o 
   5   0  14     1431.53     1375.26     39.75 o 
   6   0  14     9991.53     9891.91    134.09 o 
   7   0  14      551.39      680.44     41.08 o 
   8   0  14       51.77       15.26     25.20 o 
   9   0  14     3154.58     3272.46    105.03 o 
  10   0  14      635.49      730.54     49.89 o 
  11   0  14      428.63      314.69     51.68 o 
  12   0  14       47.79       88.68     39.57 o 
 -15   1  14      294.79      359.25     52.50 o 
 -14   1  14      276.20      410.96     48.33 o 
 -13   1  14      382.00      445.72     45.87 o 
 -12   1  14      107.23       62.54     22.76 o 
 -11   1  14    12490.92    11209.42    137.92 o 
 -10   1  14        0.75       -1.16     18.62 o 
  -9   1  14     5872.78     6030.18     85.00 o 
  -8   1  14      834.70      792.80     41.20 o 
  -7   1  14     2127.21     2085.78     43.17 o 
  -6   1  14     1758.91     1762.10     43.31 o 
  -5   1  14     6820.55     6423.98     81.35 o 
  -4   1  14     3170.74     2842.42     47.13 o 
  -3   1  14      595.46      460.14     19.99 o 
  -2   1  14       76.42       46.73     12.03 o 
  -1   1  14      165.40      250.08     16.25 o 
   0   1  14     1262.96     1163.19     17.63 o 
   1   1  14    19925.10    20515.30    173.84 o 
   2   1  14     4672.43     4509.15     46.88 o 
   3   1  14    11739.21    11397.08     98.66 o 
   4   1  14      455.37      495.76     19.21 o 
   5   1  14     6915.03     6614.48     68.79 o 
   6   1  14       31.65       27.70     12.51 o 
   7   1  14      739.39      731.20     29.08 o 
   8   1  14      301.43      305.35     30.50 o 
   9   1  14     1460.82     1348.71     55.64 o 
  10   1  14       11.63       32.13     21.85 o 
  11   1  14      117.07       83.62     24.72 o 
  12   1  14      147.73       79.05     26.37 o 
 -15   2  14      649.31      765.67    121.32 o 
 -14   2  14      342.63      170.75     43.82 o 
 -13   2  14      467.15      498.52     48.12 o 
 -12   2  14     1984.68     2082.21     52.94 o 
 -11   2  14      686.44      745.73     38.13 o 
 -10   2  14      580.46      646.28     39.87 o 
  -9   2  14      520.25      434.24     24.83 o 
  -8   2  14      965.50      829.61     30.22 o 
  -7   2  14       92.76      154.04     18.42 o 
  -6   2  14     3440.56     3420.90     55.30 o 
  -5   2  14      783.23      789.32     19.48 o 
  -4   2  14      390.82      363.90     22.17 o 
  -3   2  14      986.96      961.47     59.23 o 
  -2   2  14       23.55       11.40     18.84 o 
  -1   2  14      294.56      286.46     13.44 o 
   0   2  14     3650.06     4047.47     43.41 o 
   1   2  14    13342.26    14344.97    126.93 o 
   2   2  14      695.19      690.87     19.50 o 
   3   2  14      406.59      446.69     15.60 o 
   4   2  14      584.83      467.20     17.04 o 
   5   2  14      591.52      556.50     19.65 o 
   6   2  14     2730.94     2718.34     44.93 o 
   7   2  14     2800.46     2727.68     53.37 o 
   8   2  14     1003.33      979.51     35.73 o 
   9   2  14       39.29       16.17     19.25 o 
  10   2  14      570.04      599.52     33.75 o 
  11   2  14      257.20      218.92     27.94 o 
  12   2  14      841.46      883.93     42.66 o 
 -15   3  14      463.65      361.63     51.08 o 
 -14   3  14      150.40      235.04     44.48 o 
 -13   3  14     1305.84     1206.69     64.29 o 
 -12   3  14     1920.05     1867.34     51.06 o 
 -11   3  14     1318.74     1152.33     41.13 o 
 -10   3  14      278.82      212.74     29.73 o 
  -9   3  14     1304.00     1362.71     38.06 o 
  -8   3  14       15.50       52.06     16.42 o 
  -7   3  14      788.14      882.14     30.54 o 
  -6   3  14     4040.83     4200.67     74.51 o 
  -5   3  14     2962.48     3199.52     50.36 o 
  -4   3  14      917.11      863.32     16.57 o 
  -3   3  14     6207.17     6193.54     57.35 o 
  -2   3  14      693.54      541.01     13.06 o 
  -1   3  14     5067.04     4927.98     49.20 o 
   0   3  14     6358.03     6656.01     63.50 o 
   1   3  14     1267.26     1351.82     24.83 o 
   2   3  14     9841.05    10534.90    100.13 o 
   3   3  14      192.91      226.51     14.31 o 
   4   3  14        1.32      -15.28     10.94 o 
   5   3  14     3579.96     3568.36     46.57 o 
   6   3  14     4843.18     5179.17     55.30 o 
   7   3  14      154.60      123.60     22.21 o 
   8   3  14     3650.15     3562.81     64.80 o 
   9   3  14     2467.29     2444.75     74.56 o 
  10   3  14        5.93        9.24     21.69 o 
  11   3  14     1641.46     1521.71     49.92 o 
  12   3  14      619.51      552.61     37.37 o 
 -14   4  14       49.08       19.27     37.42 o 
 -13   4  14      917.74     1178.14     63.43 o 
 -12   4  14      259.43      340.27     40.51 o 
 -11   4  14     1863.44     1891.37     48.89 o 
 -10   4  14     4931.06     4876.82     79.83 o 
  -9   4  14        5.93        8.52     17.13 o 
  -8   4  14     1645.71     1588.13     44.91 o 
  -7   4  14     2100.91     2010.62     36.06 o 
  -6   4  14    13326.25    13464.48    126.78 o 
  -5   4  14     6210.47     6113.82     59.94 o 
  -4   4  14      954.78     1060.15     20.15 o 
  -3   4  14     1294.01     1240.48     30.35 o 
  -2   4  14     2521.19     2329.46     38.46 o 
  -1   4  14     2438.02     2408.59     35.66 o 
   0   4  14       32.18       54.10      8.68 o 
   1   4  14      705.61      839.74     23.23 o 
   2   4  14     5782.03     5786.47     63.54 o 
   3   4  14      396.51      528.42     18.72 o 
   4   4  14     1622.37     1492.01     31.33 o 
   5   4  14      213.05      266.33     15.85 o 
   6   4  14     4448.37     4112.31     51.55 o 
   7   4  14      882.60      824.52     30.26 o 
   8   4  14     1534.49     1819.06     52.70 o 
   9   4  14     1701.23     1626.62     53.30 o 
  10   4  14     1908.46     1933.36     60.05 o 
  11   4  14      259.61      278.93     34.46 o 
  12   4  14     2099.90     1923.43     82.86 o 
 -14   5  14        3.72       -2.57     38.07 o 
 -13   5  14      241.52      335.50     44.30 o 
 -12   5  14       53.12       59.14     35.00 o 
 -11   5  14     1136.68     1336.13     38.64 o 
 -10   5  14      625.48      511.98     26.09 o 
  -9   5  14     1052.08     1221.35     38.06 o 
  -8   5  14        5.02       -2.32     15.53 o 
  -7   5  14     2004.65     2021.49     36.78 o 
  -6   5  14      160.38      194.20     12.93 o 
  -5   5  14     5815.80     6234.14     61.82 o 
  -4   5  14     3011.19     2908.67     57.49 o 
  -3   5  14     2260.34     2320.82     42.22 o 
  -2   5  14      934.67      979.88     27.30 o 
  -1   5  14     1540.06     1734.62     29.96 o 
   0   5  14       48.55       31.64      9.13 o 
   1   5  14     3411.99     3603.58     50.91 o 
   2   5  14      891.17      927.92     23.72 o 
   3   5  14     2159.42     2101.52     43.31 o 
   4   5  14      108.18       98.58     12.72 o 
   5   5  14      296.48      313.56     16.61 o 
   6   5  14       56.29       61.77     11.50 o 
   7   5  14     2482.98     2378.60     45.60 o 
   8   5  14     1285.56     1320.93     41.40 o 
   9   5  14      378.92      305.14     31.01 o 
  10   5  14      178.93      222.48     31.48 o 
  11   5  14       50.75       41.54     29.14 o 
  12   5  14      484.18      510.05     48.70 o 
 -14   6  14     2239.72     2245.59     85.77 o 
 -13   6  14     1511.27     1487.23     72.89 o 
 -12   6  14     1117.33     1166.05     61.54 o 
 -11   6  14     2375.36     2617.17     50.78 o 
 -10   6  14      126.85      118.47     23.77 o 
  -9   6  14       48.23       39.04     16.53 o 
  -8   6  14       48.31       18.92     14.84 o 
  -7   6  14      309.53      350.25     18.33 o 
  -6   6  14     1245.00     1353.54     26.23 o 
  -5   6  14     3703.50     3669.96     53.79 o 
  -4   6  14     4717.13     4768.80     79.39 o 
  -3   6  14      159.59      170.92     17.55 o 
  -2   6  14      963.20      950.04     31.79 o 
  -1   6  14     2164.81     2141.01     45.91 o 
   0   6  14      321.36      330.96     24.45 o 
   1   6  14     2122.21     2017.50     33.99 o 
   2   6  14     4802.44     4713.48     57.41 o 
   3   6  14       44.97       55.94     11.84 o 
   4   6  14      110.71      140.74     13.67 o 
   5   6  14     3006.30     2749.01     37.53 o 
   6   6  14      966.87     1008.37     26.64 o 
   7   6  14      164.65      175.02     19.61 o 
   8   6  14     2216.08     2272.00     66.15 o 
   9   6  14      421.87      436.07     31.36 o 
  10   6  14     2707.76     2506.84     70.82 o 
  11   6  14      195.90      160.92     32.89 o 
  12   6  14       38.91       28.13     31.64 o 
 -14   7  14     1245.86     1272.12     69.88 o 
 -13   7  14     2168.21     2328.89     84.81 o 
 -12   7  14     1670.45     1799.34     72.26 o 
 -11   7  14      967.46      946.86     32.77 o 
 -10   7  14     1234.27     1380.84     43.22 o 
  -9   7  14      329.14      276.08     20.43 o 
  -8   7  14      769.01      765.59     38.32 o 
  -7   7  14      902.88      807.17     25.55 o 
  -6   7  14      634.22      535.31     17.33 o 
  -5   7  14     1491.83     1404.25     31.21 o 
  -4   7  14     2587.13     2582.24     43.01 o 
  -3   7  14    18439.92    18694.43    169.12 o 
  -2   7  14       91.70       98.78     16.11 o 
  -1   7  14     7630.63     7239.36     79.43 o 
   0   7  14     2280.10     2030.29     34.97 o 
   1   7  14     4014.15     4237.35     60.35 o 
   2   7  14     1065.32      977.81     26.03 o 
   3   7  14     3075.56     2743.26     43.28 o 
   4   7  14        1.39       -3.60     10.97 o 
   5   7  14      258.68      206.57     14.70 o 
   6   7  14     1399.32     1203.60     40.08 o 
   7   7  14     1233.90     1053.58     32.46 o 
   8   7  14     3419.18     3145.56     58.70 o 
   9   7  14     6065.72     6264.18     86.04 o 
  10   7  14      333.57      268.86     29.35 o 
  11   7  14     1367.02     1299.06     55.83 o 
 -13   8  14      135.23      147.77     39.89 o 
 -12   8  14     1962.64     1990.77     87.72 o 
 -11   8  14     1501.12     1649.41     46.79 o 
 -10   8  14      318.97      318.53     23.14 o 
  -9   8  14      625.43      652.59     26.43 o 
  -8   8  14      497.15      455.35     22.72 o 
  -7   8  14        3.74      -10.23     12.15 o 
  -6   8  14     1515.11     1483.90     36.90 o 
  -5   8  14       30.77       35.30     13.14 o 
  -4   8  14    13479.54    13744.95    131.44 o 
  -3   8  14      657.64      612.28     21.48 o 
  -2   8  14     7445.24     7093.45     78.24 o 
  -1   8  14      713.56      712.88     28.64 o 
   0   8  14     6074.05     5855.92     87.43 o 
   1   8  14      777.82      698.16     22.88 o 
   2   8  14      514.41      617.69     21.95 o 
   3   8  14     3581.97     3583.44     51.21 o 
   4   8  14     2128.03     2023.16     35.24 o 
   5   8  14       34.81        7.21      9.25 o 
   6   8  14       24.83       31.78     13.02 o 
   7   8  14      767.11      656.31     27.87 o 
   8   8  14     1472.42     1517.36     40.43 o 
   9   8  14      791.62      647.22     31.39 o 
  10   8  14     3667.61     3726.07     67.05 o 
  11   8  14       83.15       61.23     27.31 o 
 -13   9  14      774.40      487.99    155.04 o 
 -12   9  14        0.75      -14.22     23.59 o 
 -11   9  14     1950.99     2258.08     54.18 o 
 -10   9  14      413.58      464.40     26.00 o 
  -9   9  14      667.82      680.96     25.26 o 
  -8   9  14       15.60       -5.15     13.45 o 
  -7   9  14      256.88      195.64     15.31 o 
  -6   9  14       24.22       32.83     12.98 o 
  -5   9  14     6930.11     6935.47     82.74 o 
  -4   9  14      457.71      483.48     20.39 o 
  -3   9  14     3117.14     3170.58     46.35 o 
  -2   9  14       14.18       12.06     10.63 o 
  -1   9  14      648.14      660.91     19.26 o 
   0   9  14      325.44      279.33     17.90 o 
   1   9  14     1108.13     1038.97     25.76 o 
   2   9  14      153.54      153.40     18.93 o 
   3   9  14     4409.28     4444.51     50.49 o 
   4   9  14      395.90      324.81     16.76 o 
   5   9  14      997.86      818.20     40.81 o 
   6   9  14      923.18      927.48     31.89 o 
   7   9  14     1192.25     1135.00     39.58 o 
   8   9  14        0.87      -25.26     16.84 o 
   9   9  14     1698.31     1976.56    110.20 o 
  10   9  14       38.33      -21.74     20.73 o 
 -12  10  14      341.10      367.36     43.53 o 
 -11  10  14     1055.36     1167.14     50.90 o 
 -10  10  14      769.80      886.60     36.40 o 
  -9  10  14      297.96      361.18     21.62 o 
  -8  10  14     2297.54     2178.47     39.73 o 
  -7  10  14      266.96      227.30     16.39 o 
  -6  10  14      777.18      706.95     23.13 o 
  -5  10  14     2993.43     2807.95     41.59 o 
  -4  10  14     2254.03     2298.36     34.66 o 
  -3  10  14      337.08      331.66     16.14 o 
  -2  10  14     1668.58     1622.57     28.66 o 
  -1  10  14      829.83      909.54     24.39 o 
   0  10  14     1037.15      908.54     27.44 o 
   1  10  14     3380.84     3506.93     51.55 o 
   2  10  14      457.44      377.20     18.58 o 
   3  10  14      374.42      386.93     19.79 o 
   4  10  14     3641.49     3393.92    104.21 o 
   5  10  14      212.24      184.68     18.88 o 
   6  10  14     1195.14     1027.81     32.37 o 
   7  10  14      533.33      659.98     29.37 o 
   8  10  14      862.13      797.72     32.24 o 
   9  10  14      887.02     1035.57     50.28 o 
  10  10  14       94.91      166.81     26.02 o 
 -11  11  14       81.13       96.31     52.07 o 
 -10  11  14       30.67       54.22     37.70 o 
  -9  11  14      229.98      259.45     30.77 o 
  -8  11  14      567.38      502.60     35.17 o 
  -7  11  14     3387.48     3086.09     73.67 o 
  -6  11  14      846.56      817.75     33.91 o 
  -5  11  14      639.46      544.86     28.25 o 
  -4  11  14     2653.00     2663.89     75.45 o 
  -3  11  14     1140.59     1095.74     35.57 o 
  -2  11  14      191.93      186.58     20.86 o 
  -1  11  14       94.71       78.63     18.98 o 
   0  11  14     2464.47     2423.59     60.76 o 
   1  11  14      293.11      342.59     29.89 o 
   2  11  14     1728.53     1870.05     45.99 o 
   3  11  14      588.88      667.77     30.58 o 
   4  11  14      150.14       64.94     21.38 o 
   5  11  14     1224.71     1104.31     34.21 o 
   6  11  14      618.01      622.11     31.31 o 
   7  11  14      209.64      150.33     53.22 o 
   8  11  14     1091.44     1158.04     62.30 o 
   9  11  14       61.96       51.33     30.67 o 
 -11  12  14      106.40      124.39     38.85 o 
 -10  12  14      119.65      117.08     37.88 o 
  -9  12  14       42.40       63.66     35.72 o 
  -8  12  14      238.88      223.94     39.54 o 
  -7  12  14     2119.41     2128.16     82.01 o 
  -6  12  14      200.55      236.35     38.06 o 
  -5  12  14        2.59       23.41     24.51 o 
  -4  12  14       39.90       37.62     25.25 o 
  -3  12  14       10.07        2.46     23.08 o 
  -2  12  14      453.74      532.39     37.22 o 
  -1  12  14      290.88      263.28     29.93 o 
   0  12  14       96.83       86.40     24.42 o 
   1  12  14       48.38       -8.87     22.70 o 
   2  12  14        6.78       26.27     20.00 o 
   3  12  14        8.93       13.91     19.81 o 
   4  12  14      121.56      135.64     19.71 o 
   5  12  14       45.11       42.22     18.81 o 
   6  12  14        9.14       16.71     21.15 o 
   7  12  14     1066.42     1000.37     59.66 o 
   8  12  14     1330.85     1400.42     69.28 o 
   9  12  14       94.09      105.50     39.94 o 
 -10  13  14       13.60      -15.37     82.33 o 
  -9  13  14     5925.67     6139.61    137.02 o 
  -8  13  14        2.08       13.16     33.69 o 
  -7  13  14      432.54      415.86     56.61 o 
  -6  13  14        4.92       -7.02     25.51 o 
  -5  13  14       13.42       -0.75     25.49 o 
  -4  13  14     1007.20     1032.01     46.39 o 
  -3  13  14        6.83       35.93     25.52 o 
  -2  13  14      136.13      181.96     45.00 o 
  -1  13  14       67.16       61.84     26.11 o 
   0  13  14        3.56      -20.84     24.17 o 
   1  13  14      811.88      825.63     42.49 o 
   2  13  14      190.40      107.96     29.69 o 
   3  13  14     2953.20     3065.53     62.70 o 
   4  13  14      308.71      321.81     27.64 o 
   5  13  14     1294.87     1277.73     38.88 o 
   6  13  14      101.22       68.69     28.00 o 
   7  13  14      992.54     1119.72     80.02 o 
   8  13  14      625.69      695.90     55.58 o 
  -9  14  14     2783.19     2618.54     99.00 o 
  -8  14  14     3306.16     3437.34    215.57 o 
  -7  14  14     1052.76     1250.70     74.56 o 
  -6  14  14      960.00      974.57     48.28 o 
  -5  14  14     2758.77     2651.84     72.26 o 
  -4  14  14        3.85       42.63     28.17 o 
  -3  14  14       23.21        3.98     26.43 o 
  -2  14  14       13.69        2.16     26.45 o 
  -1  14  14      148.78      199.29     31.11 o 
   0  14  14       25.51       45.69     32.96 o 
   1  14  14     5618.75     5103.71     98.50 o 
   2  14  14     9381.58     8720.11    137.01 o 
   3  14  14        3.41       -1.16     21.47 o 
   4  14  14     1967.30     2056.83     54.36 o 
   5  14  14      141.10      107.39     32.54 o 
   6  14  14     1497.76     1407.76     69.46 o 
   7  14  14      808.26      819.49     59.83 o 
  -8  15  14      745.20      702.65     58.03 o 
  -7  15  14     3265.21     3453.24     85.79 o 
  -6  15  14     1160.35     1182.61     75.51 o 
  -5  15  14      485.33      464.18     42.49 o 
  -4  15  14      438.50      462.04     39.37 o 
  -3  15  14      791.11      898.88     46.32 o 
  -2  15  14        0.05       -6.29     27.13 o 
  -1  15  14        6.33        4.26     27.48 o 
   0  15  14     1585.61     1513.81     57.17 o 
   1  15  14     4533.57     4151.83    124.07 o 
   2  15  14      149.30      180.62     31.30 o 
   3  15  14     4227.49     4362.51     88.51 o 
   4  15  14      174.83      205.92     28.03 o 
   5  15  14     2941.61     3010.03     67.48 o 
  -6  16  14     1308.00     1372.56     58.36 o 
  -5  16  14      175.40      205.39     41.60 o 
  -4  16  14       78.52       73.12     31.77 o 
  -3  16  14      122.21      162.48     33.58 o 
  -2  16  14      662.43      715.49     46.30 o 
  -1  16  14      116.48      134.98     31.74 o 
   0  16  14      765.66      747.86     52.72 o 
   1  16  14       57.01       63.99     29.76 o 
   2  16  14      909.48      798.81     46.75 o 
   3  16  14      418.15      334.82     32.19 o 
   4  16  14      479.98      553.44     36.92 o 
  -4  17  14      339.14      384.69     41.65 o 
  -3  17  14      460.66      481.23     43.58 o 
  -2  17  14        9.88        5.52     30.64 o 
  -1  17  14      349.61      333.78     39.39 o 
   0  17  14       75.10       98.39     32.94 o 
   1  17  14      663.96      529.78     54.13 o 
 -14   1  15      262.94      343.00     47.58 o 
 -13   1  15     1648.01     1899.76    130.55 o 
 -12   1  15        4.43       34.92     21.28 o 
 -11   1  15      285.31      245.21     25.70 o 
 -10   1  15      208.98      171.47     21.98 o 
  -9   1  15       53.77       76.41     18.88 o 
  -8   1  15       89.62      115.00     18.87 o 
  -7   1  15      274.87      247.33     20.36 o 
  -6   1  15     5496.32     5616.90     76.74 o 
  -5   1  15     1395.99     1397.40     34.57 o 
  -4   1  15     8329.26     7919.26     95.60 o 
  -3   1  15     2613.18     2189.67     41.76 o 
  -2   1  15     3754.77     3437.75     54.04 o 
  -1   1  15     1296.00     1054.26     29.51 o 
   0   1  15      656.21      670.05     17.00 o 
   1   1  15     2372.12     2102.37     30.64 o 
   2   1  15     5890.59     6124.42     59.44 o 
   3   1  15      346.23      392.77     15.87 o 
   4   1  15      399.67      382.93     18.49 o 
   5   1  15      451.21      498.85     19.12 o 
   6   1  15      259.98      247.87     16.77 o 
   7   1  15        1.64      -11.01     13.51 o 
   8   1  15     2178.93     2150.68    102.07 o 
   9   1  15      235.90      196.98     24.25 o 
  10   1  15      501.12      511.34     43.50 o 
  11   1  15     2883.40     3198.57     69.46 o 
  12   1  15        0.25      -35.62     24.36 o 
 -14   2  15      402.42      378.23     48.99 o 
 -13   2  15        3.85       -1.48     34.89 o 
 -12   2  15       38.77       11.57     21.77 o 
 -11   2  15        8.56       11.77     20.51 o 
 -10   2  15       20.38       15.95     18.72 o 
  -9   2  15      179.91      180.83     21.51 o 
  -8   2  15      256.94      263.75     25.47 o 
  -7   2  15     8812.38     8613.78    106.04 o 
  -6   2  15        3.86       -9.60     14.21 o 
  -5   2  15    20786.29    20188.66    204.27 o 
  -4   2  15     2067.31     1745.80     37.97 o 
  -3   2  15    21626.53    20386.47    204.75 o 
  -2   2  15    11621.19    11477.46    127.09 o 
  -1   2  15      244.08      199.45      9.03 o 
   0   2  15      879.51      649.97     23.02 o 
   1   2  15      633.80      667.77     31.20 o 
   2   2  15      215.92      226.70     24.70 o 
   3   2  15       54.86       28.90     11.35 o 
   4   2  15     3151.43     3221.61     42.15 o 
   5   2  15        8.78        9.10     11.65 o 
   6   2  15        5.54       -7.28     12.42 o 
   7   2  15      341.60      355.13     19.57 o 
   8   2  15      671.94      564.85     24.13 o 
   9   2  15     5802.70     5989.83    123.82 o 
  10   2  15     5386.27     5356.26     88.12 o 
  11   2  15     1504.37     1475.50     49.93 o 
  12   2  15     2102.01     2358.57     63.33 o 
 -14   3  15      217.87      234.96     43.17 o 
 -13   3  15      129.30      155.17     39.89 o 
 -12   3  15       49.21       89.48     24.19 o 
 -11   3  15     1767.65     1595.25     46.09 o 
 -10   3  15       18.29       22.86     19.10 o 
  -9   3  15        8.23       19.46     17.34 o 
  -8   3  15     3504.97     3611.60     67.04 o 
  -7   3  15       54.80       53.20     16.25 o 
  -6   3  15     6014.13     6075.10     81.50 o 
  -5   3  15     5724.85     5262.84     72.60 o 
  -4   3  15    16592.74    16512.44    171.14 o 
  -3   3  15     5400.27     5230.75     70.99 o 
  -2   3  15     3059.79     2871.66     38.94 o 
  -1   3  15     2062.20     1945.71     26.89 o 
   0   3  15       71.91      102.99      9.85 o 
   1   3  15      402.22      419.07     15.08 o 
   2   3  15       44.05       61.08     10.91 o 
   3   3  15     1474.07     1477.18     34.69 o 
   4   3  15      447.24      422.83     28.07 o 
   5   3  15     1502.05     1328.55     31.72 o 
   6   3  15       53.04       46.19     13.78 o 
   7   3  15     3537.05     3459.69    144.47 o 
   8   3  15     2022.97     2005.51     40.28 o 
   9   3  15     2636.10     2462.75     50.56 o 
  10   3  15     1047.51     1107.44     42.36 o 
  11   3  15      720.27      746.97     38.70 o 
  12   3  15      394.18      413.78     35.38 o 
 -14   4  15       60.39       33.21     37.90 o 
 -13   4  15      690.27      660.57     51.96 o 
 -12   4  15       59.73       25.67     22.06 o 
 -11   4  15     2806.74     2889.60     60.14 o 
 -10   4  15     1513.97     1568.33     65.41 o 
  -9   4  15     1029.41     1119.47     36.69 o 
  -8   4  15     3769.20     3616.90     76.15 o 
  -7   4  15       47.74       18.63     14.94 o 
  -6   4  15     3175.03     2971.80     52.27 o 
  -5   4  15     6987.25     7116.73     89.53 o 
  -4   4  15      129.29      124.23     21.32 o 
  -3   4  15     5871.06     5930.80     77.64 o 
  -2   4  15      124.58      126.23     11.37 o 
  -1   4  15     8072.07     7934.41     73.25 o 
   0   4  15     2671.65     2866.21     42.29 o 
   1   4  15    17547.17    17937.79    176.64 o 
   2   4  15      199.75      249.56     14.44 o 
   3   4  15     5398.29     5245.76     62.14 o 
   4   4  15     1284.07     1410.76     38.51 o 
   5   4  15     1504.82     1361.93     40.03 o 
   6   4  15      993.18     1121.65     45.70 o 
   7   4  15      101.07       62.16     20.56 o 
   8   4  15     3238.90     3368.58     56.93 o 
   9   4  15      412.60      404.87     28.79 o 
  10   4  15        4.52       -4.16     25.36 o 
  11   4  15      316.60      366.54     36.81 o 
  12   4  15      396.01      400.45     40.67 o 
 -14   5  15      928.59      836.92     59.63 o 
 -13   5  15      552.89      657.02     54.74 o 
 -12   5  15     2741.34     2678.54     61.17 o 
 -11   5  15      627.25      562.96     28.38 o 
 -10   5  15     4953.37     4604.29     75.36 o 
  -9   5  15     6135.97     5789.57     84.14 o 
  -8   5  15     1293.10     1281.17     60.64 o 
  -7   5  15      954.53     1049.81     32.58 o 
  -6   5  15     4268.77     4259.67     64.34 o 
  -5   5  15      331.73      344.01     20.83 o 
  -4   5  15       81.23       87.55     15.47 o 
  -3   5  15     4342.33     4155.84     61.07 o 
  -2   5  15     2850.85     2769.39     72.71 o 
  -1   5  15      260.71      266.04     14.95 o 
   0   5  15     8816.48     8507.99     79.32 o 
   1   5  15      294.34      397.31     18.11 o 
   2   5  15     5192.30     5278.78     61.26 o 
   3   5  15    10020.92     9954.94     98.32 o 
   4   5  15     3247.64     3070.20     42.25 o 
   5   5  15     4088.69     4391.34     53.88 o 
   6   5  15      143.27      105.26     14.87 o 
   7   5  15     4673.29     5106.09     78.87 o 
   8   5  15      428.03      384.31     24.70 o 
   9   5  15      427.97      473.23     27.78 o 
  10   5  15      318.91      461.29     32.21 o 
  11   5  15     1385.42     1538.02     59.17 o 
 -14   6  15       20.10       24.19     38.73 o 
 -13   6  15     1726.47     1852.35     79.33 o 
 -12   6  15       11.57      -24.46     32.36 o 
 -11   6  15     5708.97     5935.48     80.84 o 
 -10   6  15     3879.40     3881.69    110.32 o 
  -9   6  15     1859.69     1841.04     40.48 o 
  -8   6  15     7639.39     7505.96     87.79 o 
  -7   6  15      116.44       76.68     16.84 o 
  -6   6  15     1291.88     1310.21     35.27 o 
  -5   6  15      520.92      516.59     23.45 o 
  -4   6  15      603.29      557.71     42.72 o 
  -3   6  15      569.41      666.64     28.83 o 
  -2   6  15       19.73       12.04      9.11 o 
  -1   6  15       63.82       70.42     18.89 o 
   0   6  15       17.25       -3.77     11.53 o 
   1   6  15     6417.89     6512.28    101.39 o 
   2   6  15      571.48      439.12     22.03 o 
   3   6  15     8213.12     8082.91     78.96 o 
   4   6  15    26354.68    25889.82    206.49 o 
   5   6  15      367.17      372.07     17.07 o 
   6   6  15     3015.94     3094.16     45.79 o 
   7   6  15      148.91       98.75     17.40 o 
   8   6  15      853.01      962.99     33.64 o 
   9   6  15      973.05      835.20     32.70 o 
  10   6  15      118.51       98.71     23.01 o 
  11   6  15       27.63       68.56     26.61 o 
 -13   7  15       31.61       32.42     58.22 o 
 -12   7  15       72.50      135.70     36.67 o 
 -11   7  15        1.70       -3.36     18.64 o 
 -10   7  15       15.96       -0.79     17.24 o 
  -9   7  15       39.20       42.37     20.11 o 
  -8   7  15      652.94      627.70     25.53 o 
  -7   7  15      276.09      321.82     23.33 o 
  -6   7  15      218.04      153.34     23.78 o 
  -5   7  15     3070.57     2808.71     59.12 o 
  -4   7  15     1161.81     1184.11     29.44 o 
  -3   7  15     2706.58     2653.60     43.12 o 
  -2   7  15       32.06       40.40     12.63 o 
  -1   7  15     1537.39     1493.73     32.32 o 
   0   7  15      307.39      316.88     23.32 o 
   1   7  15     2517.55     2680.47     41.15 o 
   2   7  15     4055.03     4113.23     60.40 o 
   3   7  15     1753.81     1585.83     35.88 o 
   4   7  15     2224.63     2231.11     34.59 o 
   5   7  15      758.90      696.62     21.76 o 
   6   7  15       20.91       10.41     12.99 o 
   7   7  15      127.61      176.12     24.12 o 
   8   7  15       10.97       10.18     18.72 o 
   9   7  15       75.11      139.46     25.31 o 
  10   7  15       50.22       84.39     23.11 o 
  11   7  15       42.21       63.25     23.87 o 
 -13   8  15      205.29      183.05     40.76 o 
 -12   8  15      190.31      114.50     68.87 o 
 -11   8  15     1157.69     1051.29     32.00 o 
 -10   8  15        9.45        1.42     15.77 o 
  -9   8  15      926.20      826.30     41.17 o 
  -8   8  15      302.11      279.54     20.85 o 
  -7   8  15     4248.89     3877.10     56.67 o 
  -6   8  15      965.36      900.06     37.16 o 
  -5   8  15     1493.41     1452.72     37.68 o 
  -4   8  15      124.41       96.93     14.71 o 
  -3   8  15      204.70      257.17     17.25 o 
  -2   8  15     1826.04     1693.60     34.30 o 
  -1   8  15       12.90       13.64     12.24 o 
   0   8  15       47.60       36.53     15.10 o 
   1   8  15      101.09      134.27     16.48 o 
   2   8  15       53.82       80.87     13.52 o 
   3   8  15     2487.50     2494.71     64.96 o 
   4   8  15     4618.88     4084.41     52.65 o 
   5   8  15       18.16       12.18     12.57 o 
   6   8  15     1075.79     1108.23     32.86 o 
   7   8  15      569.24      498.52     30.00 o 
   8   8  15      770.37      872.36     35.56 o 
   9   8  15      446.59      496.40     30.00 o 
  10   8  15      654.05      614.57     37.52 o 
 -11   9  15        6.42       16.76     22.20 o 
 -10   9  15     4018.02     3981.84     57.43 o 
  -9   9  15     2302.62     2385.15     42.63 o 
  -8   9  15        6.70       32.14     16.24 o 
  -7   9  15      625.62      590.88     26.81 o 
  -6   9  15      792.67      785.16     26.33 o 
  -5   9  15      375.35      415.74     21.42 o 
  -4   9  15      129.71      139.22     15.63 o 
  -3   9  15      981.49     1007.84     27.83 o 
  -2   9  15        7.39        8.52     12.67 o 
  -1   9  15     3617.25     3518.31     51.49 o 
   0   9  15     4947.30     4798.17     72.56 o 
   1   9  15     2920.96     2776.83     56.37 o 
   2   9  15     7386.87     7619.26     85.32 o 
   3   9  15      834.60      871.51     32.17 o 
   4   9  15     1622.40     1565.14     32.98 o 
   5   9  15     6016.94     5880.07     73.97 o 
   6   9  15      416.40      263.56     19.34 o 
   7   9  15     1970.53     1964.60     45.10 o 
   8   9  15      202.55      198.33     22.71 o 
   9   9  15      429.88      483.93     29.64 o 
  10   9  15       34.28       47.07     23.30 o 
 -12  10  15       45.84       56.39     35.31 o 
 -11  10  15     3615.40     3647.26     84.96 o 
 -10  10  15     2185.93     2146.45     47.09 o 
  -9  10  15     3283.13     3060.98     49.10 o 
  -8  10  15     4093.01     4112.46     56.06 o 
  -7  10  15      699.37      628.32     23.57 o 
  -6  10  15     2788.45     2724.33     42.63 o 
  -5  10  15     1503.16     1507.29     35.91 o 
  -4  10  15      759.99      742.73     23.54 o 
  -3  10  15      171.65      127.28     14.36 o 
  -2  10  15       38.41       51.80     13.75 o 
  -1  10  15      316.67      317.96     29.69 o 
   0  10  15      180.58      181.98     17.69 o 
   1  10  15     1892.99     1881.29     35.04 o 
   2  10  15     2761.17     2831.39     66.66 o 
   3  10  15     1454.53     1360.78     29.04 o 
   4  10  15     2844.49     2788.45     43.93 o 
   5  10  15      747.55      698.45     30.35 o 
   6  10  15     3811.39     3743.06     66.39 o 
   7  10  15       38.48       32.49     18.39 o 
   8  10  15      652.54      715.19     31.57 o 
   9  10  15       49.95       78.69     22.41 o 
 -11  11  15      253.28      276.02     42.43 o 
 -10  11  15      770.79      829.67     54.39 o 
  -9  11  15      211.84      162.70     35.00 o 
  -8  11  15     1544.73     1634.49     68.51 o 
  -7  11  15      965.91      928.30     42.08 o 
  -6  11  15     2672.00     2526.65     61.90 o 
  -5  11  15      539.90      474.94     31.23 o 
  -4  11  15     5008.40     5099.76     99.11 o 
  -3  11  15     5100.11     5106.09    139.38 o 
  -2  11  15     1799.31     1795.27     57.60 o 
  -1  11  15      577.75      583.65     28.10 o 
   0  11  15      533.55      580.27     28.43 o 
   1  11  15      570.14      523.90     28.55 o 
   2  11  15      502.77      567.87     39.13 o 
   3  11  15        5.33       -6.95     16.50 o 
   4  11  15      220.00      205.06     41.76 o 
   5  11  15        9.88      -13.67     18.91 o 
   6  11  15      840.59      728.70     47.58 o 
   7  11  15       47.11       18.96     32.00 o 
   8  11  15     1181.35     1134.53     61.66 o 
   9  11  15      231.90      336.50     38.82 o 
 -11  12  15       85.42       80.46     38.54 o 
 -10  12  15      280.15      339.86     44.85 o 
  -9  12  15     2757.99     2907.68     92.49 o 
  -8  12  15      149.96      149.46     70.40 o 
  -7  12  15     3797.32     3781.69    102.44 o 
  -6  12  15      586.33      494.99     45.59 o 
  -5  12  15    10609.70    10103.17    151.29 o 
  -4  12  15     4937.66     4688.66     92.24 o 
  -3  12  15     6605.26     6262.63    109.13 o 
  -2  12  15     9305.89     8861.71    136.33 o 
  -1  12  15     1408.04     1469.84     52.14 o 
   0  12  15     1805.14     1892.09    151.44 o 
   1  12  15        1.46       10.40     23.75 o 
   2  12  15       29.25       35.61     21.58 o 
   3  12  15       56.54      108.45     23.30 o 
   4  12  15      119.33       51.53     15.95 o 
   5  12  15      624.25      664.84     29.23 o 
   6  12  15      106.02       88.30     34.54 o 
   7  12  15     1354.63     1221.07     63.84 o 
   8  12  15       87.77      114.14     37.41 o 
 -10  13  15      843.89      698.07     56.13 o 
  -9  13  15      771.18      730.23     56.94 o 
  -8  13  15     1323.81     1364.03     68.51 o 
  -7  13  15       97.09      128.29     38.12 o 
  -6  13  15     4922.15     4674.10    142.22 o 
  -5  13  15      653.23      541.13     51.68 o 
  -4  13  15     3826.35     3777.86     83.74 o 
  -3  13  15     1630.04     1574.81    101.81 o 
  -2  13  15     3512.90     3284.37    103.53 o 
  -1  13  15     2380.10     2255.59    113.55 o 
   0  13  15      404.48      364.01     33.21 o 
   1  13  15      339.24      375.33     34.21 o 
   2  13  15      585.81      669.83     33.71 o 
   3  13  15       21.95       18.27     21.55 o 
   4  13  15      754.05      845.20     33.13 o 
   5  13  15      144.70      138.36     22.55 o 
   6  13  15      473.85      450.61     67.20 o 
   7  13  15        0.38       25.75     33.33 o 
  -9  14  15      111.77       55.02     40.78 o 
  -8  14  15        0.88       49.18     39.62 o 
  -7  14  15      357.01      377.66     46.44 o 
  -6  14  15       18.98       19.44     28.91 o 
  -5  14  15     1109.90     1002.59     51.87 o 
  -4  14  15       80.02       42.19     28.63 o 
  -3  14  15      993.07     1090.08     63.16 o 
  -2  14  15      159.78      195.26     31.27 o 
  -1  14  15     1289.56     1176.24     52.36 o 
   0  14  15      253.41      285.02     33.89 o 
   1  14  15      386.70      403.06     54.14 o 
   2  14  15      232.18      227.10     28.31 o 
   3  14  15       90.35      125.47     26.30 o 
   4  14  15        1.26       -9.61     20.26 o 
   5  14  15        6.84       -9.21     18.12 o 
   6  14  15       27.32       39.11     43.22 o 
  -7  15  15      118.98       69.28     39.51 o 
  -6  15  15       99.79      120.52     32.58 o 
  -5  15  15       15.15        3.82     29.14 o 
  -4  15  15       36.52       55.39     30.45 o 
  -3  15  15     1185.26     1062.94     99.77 o 
  -2  15  15      346.52      406.38     39.62 o 
  -1  15  15       32.15       70.29     30.09 o 
   0  15  15      236.15      222.89     34.23 o 
   1  15  15      102.44       88.47     31.19 o 
   2  15  15       86.51      159.69     28.51 o 
   3  15  15      723.83      717.28     38.25 o 
   4  15  15      101.38      158.15     24.32 o 
   5  15  15       69.26       70.01     19.82 o 
  -5  16  15     2185.72     2049.11    106.50 o 
  -4  16  15      151.17       89.35     34.35 o 
  -3  16  15     1352.67     1504.26     94.49 o 
  -2  16  15     1224.43     1395.41     58.28 o 
  -1  16  15      389.90      342.61     50.59 o 
   0  16  15      767.39      896.11     57.86 o 
   1  16  15      382.70      386.62     39.29 o 
   2  16  15       18.47      -19.24     38.17 o 
   3  16  15       53.26       68.13     27.23 o 
  -2  17  15     1507.85     1628.86     90.45 o 
  -1  17  15      723.12      839.00     50.14 o 
 -14   0  16     2661.36     2726.91    134.91 o 
 -13   0  16     1356.04     1659.00     73.26 o 
 -12   0  16     1033.51     1154.34     60.40 o 
 -11   0  16    10660.47    10649.38    194.80 o 
 -10   0  16      425.53      398.91     38.61 o 
  -9   0  16     2350.81     2436.40    168.12 o 
  -8   0  16       16.98       -0.76     36.04 o 
  -7   0  16      713.83      822.68     43.80 o 
  -6   0  16     1165.85     1216.82     49.12 o 
  -5   0  16     6394.62     7155.70    129.57 o 
  -4   0  16     3907.94     3821.12    113.49 o 
  -3   0  16     4113.34     4128.38     96.82 o 
  -2   0  16     2665.48     2521.37     73.35 o 
  -1   0  16      264.85      299.19     27.27 o 
   0   0  16     7747.06     7239.42    130.41 o 
   1   0  16     6515.65     6571.33     85.53 o 
   2   0  16     9071.86     9573.39    163.41 o 
   3   0  16    34142.68    34173.53    530.35 o 
   4   0  16     2993.66     3396.36     62.61 o 
   5   0  16     1688.78     1659.81     50.09 o 
   6   0  16      102.34       67.32     20.03 o 
   7   0  16     1124.52      973.69     62.59 o 
   8   0  16      895.25     1018.25     53.53 o 
   9   0  16      235.15      373.78     33.44 o 
  10   0  16     2382.66     2555.51     70.19 o 
  11   0  16        6.47        6.48     33.46 o 
  12   0  16     2916.96     3078.11    101.05 o 
 -14   1  16     1952.04     1968.06     84.32 o 
 -13   1  16      921.72      985.92     42.28 o 
 -12   1  16     2935.89     3161.73     66.25 o 
 -11   1  16      809.95      797.31     34.86 o 
 -10   1  16     6968.29     6983.49    148.41 o 
  -9   1  16      497.78      397.42     25.96 o 
  -8   1  16     4813.54     4986.52     75.98 o 
  -7   1  16     1319.06     1310.33     39.92 o 
  -6   1  16     2589.36     2818.62     52.42 o 
  -5   1  16      137.54      112.29     16.68 o 
  -4   1  16     3613.83     3769.07     96.55 o 
  -3   1  16       77.27       33.43     14.16 o 
  -2   1  16     5626.52     5747.88     77.51 o 
  -1   1  16     5638.88     5090.83     71.81 o 
   0   1  16     3517.86     3677.06     41.46 o 
   1   1  16     5583.58     5757.07     60.54 o 
   2   1  16     7719.87     8056.84     82.22 o 
   3   1  16      204.72      249.41     13.96 o 
   4   1  16     3723.36     3764.09     52.76 o 
   5   1  16       17.74       23.85     12.09 o 
   6   1  16     1135.29     1164.76     39.88 o 
   7   1  16      107.86       90.11     16.32 o 
   8   1  16      682.70      594.97     33.00 o 
   9   1  16      299.25      316.22     26.76 o 
  10   1  16        2.46      -11.27     17.44 o 
  11   1  16      544.18      568.67     35.99 o 
  12   1  16       49.29       17.00     26.89 o 
 -14   2  16       82.05      228.40    100.28 o 
 -13   2  16     1309.18     1249.76     66.63 o 
 -12   2  16        3.32        4.08     21.38 o 
 -11   2  16      656.66      526.61     32.39 o 
 -10   2  16     2063.81     1651.53     45.98 o 
  -9   2  16      941.02      954.09     48.42 o 
  -8   2  16     2199.18     2128.21     46.96 o 
  -7   2  16        8.75        1.40     16.51 o 
  -6   2  16     1813.65     1805.00     41.51 o 
  -5   2  16      651.43      542.62     25.77 o 
  -4   2  16      532.48      463.91     23.03 o 
  -3   2  16      512.90      582.77     24.07 o 
  -2   2  16        1.22       22.35     13.52 o 
  -1   2  16      457.57      445.25     22.05 o 
   0   2  16      172.68      208.77     11.39 o 
   1   2  16      888.06      940.02     21.34 o 
   2   2  16       78.84      142.98     12.73 o 
   3   2  16       18.58       22.23     11.31 o 
   4   2  16      138.94      130.00     13.36 o 
   5   2  16      137.00      160.85     15.03 o 
   6   2  16     1597.33     1421.02     34.07 o 
   7   2  16     9304.17     9408.06    117.00 o 
   8   2  16      232.18      231.45     24.88 o 
   9   2  16      763.61      749.62     29.09 o 
  10   2  16      165.59      106.52     20.45 o 
  11   2  16       44.58       55.30     25.11 o 
 -14   3  16       81.07      127.94     41.67 o 
 -13   3  16      148.53      112.58     38.89 o 
 -12   3  16       28.61       29.82     23.15 o 
 -11   3  16        8.12      -17.47     19.93 o 
 -10   3  16     2559.62     2251.50     52.68 o 
  -9   3  16     2887.18     2579.71     62.52 o 
  -8   3  16      129.28       96.23     18.57 o 
  -7   3  16     1758.52     1861.68     47.46 o 
  -6   3  16     2536.97     2650.77     49.83 o 
  -5   3  16      249.04      233.25     19.25 o 
  -4   3  16     7157.84     7054.72     89.63 o 
  -3   3  16     3920.96     4030.18     61.72 o 
  -2   3  16      510.85      641.28     26.10 o 
  -1   3  16     1436.70     1434.97     36.15 o 
   0   3  16      731.76      639.56     17.49 o 
   1   3  16     3912.07     3905.33     56.54 o 
   2   3  16     3886.16     3800.44     48.14 o 
   3   3  16     2205.61     2382.21     38.42 o 
   4   3  16     1648.78     1775.56     51.60 o 
   5   3  16     1998.76     1943.56     38.47 o 
   6   3  16     2443.16     2457.90     44.97 o 
   7   3  16     1522.72     1467.05     35.77 o 
   8   3  16     3216.21     3324.84     64.22 o 
   9   3  16        5.90       26.02     17.52 o 
  10   3  16     1533.63     1634.28     40.94 o 
  11   3  16       69.12       45.32     22.81 o 
 -14   4  16      290.31      177.69     43.67 o 
 -13   4  16      232.38      240.11     42.73 o 
 -12   4  16       69.85       53.93     23.17 o 
 -11   4  16     3681.49     3460.42     67.43 o 
 -10   4  16      116.97       85.14     20.58 o 
  -9   4  16     5893.66     5976.14    106.84 o 
  -8   4  16     2590.06     2514.97     52.33 o 
  -7   4  16      278.93      275.88     21.21 o 
  -6   4  16       18.53       17.04     15.02 o 
  -5   4  16       29.85       35.62     15.30 o 
  -4   4  16     3072.09     3107.10     52.89 o 
  -3   4  16     7321.12     7896.42     97.33 o 
  -2   4  16     1914.90     2026.17     41.69 o 
  -1   4  16       87.62       78.52     11.61 o 
   0   4  16     2305.28     2324.95     32.95 o 
   1   4  16     1491.17     1450.12     30.96 o 
   2   4  16       11.16       16.13     10.91 o 
   3   4  16     5656.92     5317.27     63.56 o 
   4   4  16      511.55      453.75     30.90 o 
   5   4  16     4439.07     4375.99     54.30 o 
   6   4  16      435.29      402.95     22.32 o 
   7   4  16     1840.29     1929.13     51.46 o 
   8   4  16      221.04      215.52     22.92 o 
   9   4  16     2212.49     2297.19     50.10 o 
  10   4  16      122.52      128.53     23.15 o 
  11   4  16      422.80      538.51     32.14 o 
 -14   5  16      166.80      172.03     44.97 o 
 -13   5  16      151.85      168.86     80.92 o 
 -12   5  16     1766.12     1710.83     71.41 o 
 -11   5  16      110.40      113.34     21.55 o 
 -10   5  16     6808.64     6100.25    110.42 o 
  -9   5  16       76.81       84.95     20.89 o 
  -8   5  16      163.33      178.78     21.22 o 
  -7   5  16      809.22      808.93     46.09 o 
  -6   5  16      768.24      795.35     28.91 o 
  -5   5  16     1114.49     1097.61     39.28 o 
  -4   5  16        9.65       24.84     13.69 o 
  -3   5  16      711.69      793.56     28.20 o 
  -2   5  16      836.82      748.34     26.78 o 
  -1   5  16      413.72      448.20     18.28 o 
   0   5  16      206.01      219.82     13.19 o 
   1   5  16      192.78      258.38     17.03 o 
   2   5  16     2584.39     2673.08     40.72 o 
   3   5  16       40.77       32.64     12.35 o 
   4   5  16     1562.99     1530.82     45.13 o 
   5   5  16     2192.84     2198.73     37.64 o 
   6   5  16      353.13      458.54     23.59 o 
   7   5  16       71.65      104.01     18.58 o 
   8   5  16      288.34      294.56     22.91 o 
   9   5  16       29.15       14.35     19.39 o 
  10   5  16      170.64      252.94     25.88 o 
  11   5  16     1023.90     1067.75     40.16 o 
 -13   6  16       14.29      -41.48     32.63 o 
 -12   6  16       74.39       21.00     26.17 o 
 -11   6  16      297.47      237.20     23.85 o 
 -10   6  16      504.93      413.34     25.29 o 
  -9   6  16      318.62      272.37     21.78 o 
  -8   6  16     2266.31     2181.39     47.69 o 
  -7   6  16       54.40       68.88     18.02 o 
  -6   6  16     1161.48     1244.54     35.46 o 
  -5   6  16      464.79      471.48     24.80 o 
  -4   6  16      250.65      239.42     27.32 o 
  -3   6  16      119.24      148.98     16.54 o 
  -2   6  16       30.98       23.64     13.57 o 
  -1   6  16       73.12       46.81     11.84 o 
   0   6  16       17.39        4.22     10.80 o 
   1   6  16     2237.61     2276.26     37.54 o 
   2   6  16      987.70      909.16     26.14 o 
   3   6  16     1334.11     1248.19     27.92 o 
   4   6  16     5815.08     5489.17     62.48 o 
   5   6  16     3385.19     3518.92     44.99 o 
   6   6  16     2657.86     2575.13     47.59 o 
   7   6  16     1658.97     1944.80     49.50 o 
   8   6  16     3633.95     3781.42     62.34 o 
   9   6  16     1790.53     1816.03     49.67 o 
  10   6  16      115.91      167.52     32.01 o 
  11   6  16      430.72      343.25     29.33 o 
 -13   7  16      845.57      786.42     57.41 o 
 -12   7  16        0.64       12.80     26.52 o 
 -11   7  16      129.11       98.58     20.94 o 
 -10   7  16      422.37      435.43     25.76 o 
  -9   7  16     2556.12     2286.73     45.89 o 
  -8   7  16      871.88      697.09     27.22 o 
  -7   7  16     2402.49     2430.88     68.24 o 
  -6   7  16      656.73      626.80     27.63 o 
  -5   7  16      284.49      305.86     21.55 o 
  -4   7  16     5970.40     5939.97     80.81 o 
  -3   7  16       32.96       47.45     14.01 o 
  -2   7  16     3748.89     3952.31     60.50 o 
  -1   7  16      447.38      444.83     17.91 o 
   0   7  16     1784.57     1798.63     37.82 o 
   1   7  16     1763.44     1702.33     57.06 o 
   2   7  16      850.51      843.69     25.98 o 
   3   7  16     2063.26     2023.71     38.65 o 
   4   7  16      691.96      620.31     23.04 o 
   5   7  16    13166.96    12814.56    108.88 o 
   6   7  16     3642.49     3681.24     97.13 o 
   7   7  16     5950.86     6019.56    110.73 o 
   8   7  16     2454.03     2623.73     56.64 o 
   9   7  16      558.83      571.07     36.43 o 
  10   7  16     3849.85     4288.24     72.99 o 
 -13   8  16      401.60      375.06     48.57 o 
 -12   8  16       90.20       62.30     34.45 o 
 -11   8  16       67.27       44.59     20.52 o 
 -10   8  16     1493.80     1631.35     61.13 o 
  -9   8  16        8.53        5.69     11.17 o 
  -8   8  16     1834.56     1886.42     46.27 o 
  -7   8  16      863.63      908.73     29.78 o 
  -6   8  16     1489.00     1447.45     34.71 o 
  -5   8  16     2218.85     2374.26     55.30 o 
  -4   8  16      124.41      138.90     16.22 o 
  -3   8  16     5969.15     6023.17     78.61 o 
  -2   8  16      534.52      464.02     28.13 o 
  -1   8  16     1123.77     1316.50     32.06 o 
   0   8  16     2028.34     2168.54     42.33 o 
   1   8  16     1845.13     1726.82     41.12 o 
   2   8  16      169.01      208.20     16.11 o 
   3   8  16       76.31       34.22     11.99 o 
   4   8  16     2914.24     2948.78     44.72 o 
   5   8  16        7.72       11.52     13.39 o 
   6   8  16     1571.13     1877.31     42.02 o 
   7   8  16     1214.21     1347.32     43.49 o 
   8   8  16     1738.37     1922.86     46.88 o 
   9   8  16     7992.26     7938.40    138.15 o 
  10   8  16      111.78      122.03     24.75 o 
 -12   9  16      254.14      175.69     53.60 o 
 -11   9  16      406.13      386.39     32.98 o 
 -10   9  16      996.91      998.50     40.24 o 
  -9   9  16       26.82        6.29     16.10 o 
  -8   9  16     1053.70     1164.55     34.30 o 
  -7   9  16     2570.66     2320.96     44.37 o 
  -6   9  16      311.48      310.23     20.28 o 
  -5   9  16      454.63      425.22     21.80 o 
  -4   9  16      963.95      829.40     27.31 o 
  -3   9  16       69.09       70.59     15.00 o 
  -2   9  16     1333.08     1223.80     49.46 o 
  -1   9  16        9.53        9.62     16.14 o 
   0   9  16      295.92      304.20     19.10 o 
   1   9  16     1819.37     1665.36     36.45 o 
   2   9  16     1007.94      842.12     25.10 o 
   3   9  16      758.64      702.93     24.39 o 
   4   9  16     2722.89     3043.96     46.40 o 
   5   9  16      161.41      216.00     18.05 o 
   6   9  16      150.98      121.83     21.62 o 
   7   9  16     1121.90     1263.18     37.66 o 
   8   9  16     1003.35      986.08     37.62 o 
   9   9  16      308.03      327.43     27.57 o 
 -12  10  16      124.58       71.05     50.53 o 
 -11  10  16     1202.57     1196.55     43.60 o 
 -10  10  16     1296.13     1326.19     44.54 o 
  -9  10  16     1837.76     2075.36     41.88 o 
  -8  10  16      697.22      673.91     28.92 o 
  -7  10  16       36.39       56.29     15.97 o 
  -6  10  16       82.89      117.91     16.51 o 
  -5  10  16      385.88      412.77     20.60 o 
  -4  10  16      140.60      103.17     18.66 o 
  -3  10  16     1661.86     1525.59     32.54 o 
  -2  10  16     4221.71     3939.89     52.01 o 
  -1  10  16      433.93      397.68     23.81 o 
   0  10  16     3782.38     3826.23     62.37 o 
   1  10  16      922.85      882.44     28.64 o 
   2  10  16     1292.35     1271.71     40.15 o 
   3  10  16     4165.15     4324.13     62.97 o 
   4  10  16      380.87      336.21     19.93 o 
   5  10  16      229.62      350.90     20.96 o 
   6  10  16       47.56       23.46     16.39 o 
   7  10  16      201.62      236.31     25.82 o 
   8  10  16       39.14       64.71     21.53 o 
   9  10  16      379.36      445.56     40.44 o 
 -11  11  16        7.03       -3.00     35.98 o 
 -10  11  16     1791.68     1908.60     77.40 o 
  -9  11  16       43.45      -19.57     35.01 o 
  -8  11  16      666.50      794.04     43.46 o 
  -7  11  16     2131.13     2047.91     74.02 o 
  -6  11  16     1198.98     1251.43     46.88 o 
  -5  11  16     2564.24     2643.37     63.69 o 
  -4  11  16     1274.01     1279.92     46.88 o 
  -3  11  16        6.11       52.87     22.97 o 
  -2  11  16       67.56      111.22     29.83 o 
  -1  11  16     2111.11     1983.42     54.83 o 
   0  11  16     1271.76     1152.32     46.93 o 
   1  11  16     1534.93     1500.88     43.67 o 
   2  11  16     1857.96     1778.44     51.90 o 
   3  11  16      471.90      504.60     29.01 o 
   4  11  16      414.62      459.85     39.53 o 
   5  11  16      361.76      268.27     54.64 o 
   6  11  16      227.10      264.83     38.48 o 
   7  11  16      240.23      171.00     48.86 o 
   8  11  16      206.11      236.27     41.72 o 
 -10  12  16        0.65       -3.37     36.71 o 
  -9  12  16      406.13      363.12     67.58 o 
  -8  12  16       63.58       64.77     41.29 o 
  -7  12  16      126.81       62.17     36.29 o 
  -6  12  16      256.10      173.08     38.34 o 
  -5  12  16      510.11      452.02     45.63 o 
  -4  12  16       58.76      103.81     35.16 o 
  -3  12  16     2413.16     2371.31     75.36 o 
  -2  12  16       43.01       47.30     26.12 o 
  -1  12  16        2.15      -33.56     23.52 o 
   0  12  16      143.12       84.96     27.96 o 
   1  12  16       37.13       29.51     21.63 o 
   2  12  16      292.09      343.06     38.99 o 
   3  12  16      304.73      326.69     24.35 o 
   4  12  16      518.58      548.49     57.08 o 
   5  12  16        0.20      -14.42     16.89 o 
   6  12  16       42.57       21.62     32.14 o 
   7  12  16       10.44      -36.16     45.78 o 
  -9  13  16       81.57      105.11     41.57 o 
  -8  13  16       67.02       49.12     37.58 o 
  -7  13  16       67.08      125.49     40.71 o 
  -6  13  16       75.64       16.99     35.31 o 
  -5  13  16        6.60        3.47     34.29 o 
  -4  13  16       83.81       75.80     49.91 o 
  -3  13  16      328.12      233.85     32.45 o 
  -2  13  16      516.50      384.29     35.95 o 
  -1  13  16     1402.48     1345.36     88.42 o 
   0  13  16      179.28      142.08     28.38 o 
   1  13  16        7.13        1.84     21.26 o 
   2  13  16     1150.46     1115.52     41.98 o 
   3  13  16       49.45       32.31     23.01 o 
   4  13  16      475.94      594.36     33.80 o 
   5  13  16       89.13       71.32     21.13 o 
   6  13  16       58.50       46.05     34.99 o 
   7  13  16       34.78        7.74     35.86 o 
  -8  14  16       97.40       18.10     38.79 o 
  -7  14  16      369.23      442.59     73.74 o 
  -6  14  16      225.32      240.86     43.49 o 
  -5  14  16      131.42      138.58     32.93 o 
  -4  14  16       82.53       62.40     30.27 o 
  -3  14  16     1387.88     1353.76     55.30 o 
  -2  14  16     3197.58     3019.67     77.88 o 
  -1  14  16     1217.82     1215.93     51.86 o 
   0  14  16      993.29     1173.93     50.88 o 
   1  14  16      862.82      919.88     46.20 o 
   2  14  16      645.37      621.97     35.81 o 
   3  14  16     2845.37     3010.35     66.08 o 
   4  14  16      176.10      188.94     24.24 o 
   5  14  16      437.32      410.01     34.00 o 
  -7  15  16      190.78      125.61     43.59 o 
  -6  15  16      103.50       66.72     60.66 o 
  -5  15  16       78.60       48.04     31.36 o 
  -4  15  16      193.40      119.30     34.11 o 
  -3  15  16       13.61      -29.22     29.48 o 
  -2  15  16      781.68      868.32     87.81 o 
  -1  15  16      975.39      877.79     47.73 o 
   0  15  16      784.69      874.16     48.39 o 
   1  15  16     1365.55     1561.08     60.71 o 
   2  15  16     3265.35     3670.38     74.68 o 
   3  15  16       73.65       38.53     26.04 o 
   4  15  16      464.58      490.15     31.89 o 
  -4  16  16       18.99       30.93     32.67 o 
  -3  16  16      196.38      120.55     34.77 o 
  -2  16  16      155.19      238.16     63.69 o 
  -1  16  16       21.02       71.88     38.13 o 
   0  16  16       88.83       98.57     33.54 o 
   1  16  16      904.57      962.64     51.33 o 
   2  16  16      756.49      908.88     43.46 o 
 -14   1  17      206.81      307.05     46.60 o 
 -13   1  17       81.13       57.71     25.09 o 
 -12   1  17      327.86      294.32     28.88 o 
 -11   1  17      399.34      216.90     25.36 o 
 -10   1  17     3138.88     2944.47     60.25 o 
  -9   1  17     2161.68     2193.00     59.18 o 
  -8   1  17      982.24     1015.23     35.16 o 
  -7   1  17     5190.17     5271.54     80.22 o 
  -6   1  17      118.63      119.10     18.75 o 
  -5   1  17    22981.34    24079.38    242.39 o 
  -4   1  17     6080.50     6151.69     83.89 o 
  -3   1  17      798.59      849.50     45.68 o 
  -2   1  17     1508.29     1435.61     42.73 o 
  -1   1  17      964.92     1066.29     32.57 o 
   0   1  17      269.56      304.55     29.39 o 
   1   1  17      459.45      393.23     30.74 o 
   2   1  17      725.77      750.01     32.02 o 
   3   1  17       12.06       15.23     10.80 o 
   4   1  17     2630.49     2762.86     39.79 o 
   5   1  17      293.97      260.10     17.16 o 
   6   1  17     7138.58     7313.46    101.21 o 
   7   1  17     1123.51     1034.89     37.30 o 
   8   1  17      733.61      637.90     26.03 o 
   9   1  17      872.13      784.72     36.19 o 
  10   1  17     1731.51     1593.78     40.94 o 
  11   1  17      123.51      127.94     22.99 o 
 -14   2  17       36.73      132.80     48.86 o 
 -13   2  17        3.54       12.02     23.96 o 
 -12   2  17       15.94       23.65     22.37 o 
 -11   2  17     1176.16     1164.19     42.14 o 
 -10   2  17     1511.44     1510.37     44.58 o 
  -9   2  17     1217.95     1190.60     47.98 o 
  -8   2  17     5657.37     5871.02     85.65 o 
  -7   2  17      644.14      647.34     39.09 o 
  -6   2  17    12493.72    12229.13    139.73 o 
  -5   2  17     8809.21     9039.24    110.14 o 
  -4   2  17    14092.12    14467.83    157.76 o 
  -3   2  17     8684.13     8307.86    102.72 o 
  -2   2  17      567.81      731.16     27.18 o 
  -1   2  17     1651.76     1870.05     41.82 o 
   0   2  17      186.87      177.55     18.73 o 
   1   2  17       14.33        6.78     19.55 o 
   2   2  17      141.87      125.03     12.83 o 
   3   2  17     3007.89     2982.81     52.67 o 
   4   2  17     1039.96      922.37     69.45 o 
   5   2  17     4037.90     4155.36     58.98 o 
   6   2  17      172.13      188.49     17.17 o 
   7   2  17       99.77      141.42     17.56 o 
   8   2  17     2391.26     2411.17     44.95 o 
   9   2  17     2567.21     2421.10     57.80 o 
  10   2  17     1917.08     1869.37     44.26 o 
  11   2  17      585.36      536.41     29.76 o 
 -14   3  17       39.68       77.03     40.78 o 
 -13   3  17      271.88      289.77     42.26 o 
 -12   3  17      788.82      681.41     36.23 o 
 -11   3  17     3089.28     2873.78     62.01 o 
 -10   3  17      830.30      806.44     34.81 o 
  -9   3  17     2111.79     2040.46     50.08 o 
  -8   3  17      317.44      298.44     30.17 o 
  -7   3  17      879.63      920.67     32.76 o 
  -6   3  17      505.96      568.44     26.20 o 
  -5   3  17     9884.43     9663.64    115.58 o 
  -4   3  17     1754.72     1516.21     38.22 o 
  -3   3  17     2815.90     2666.38     55.42 o 
  -2   3  17       10.00        9.40     13.18 o 
  -1   3  17        7.92       29.49     14.68 o 
   0   3  17      693.16      788.23     37.67 o 
   1   3  17     1488.72     1674.11     41.48 o 
   2   3  17      353.56      370.45     18.27 o 
   3   3  17     4524.14     4430.32     91.30 o 
   4   3  17      327.64      235.61     17.60 o 
   5   3  17     5945.59     5884.21     72.68 o 
   6   3  17       19.57       12.07     15.20 o 
   7   3  17     1345.16     1330.54     36.47 o 
   8   3  17      343.33      296.29     21.37 o 
   9   3  17     3876.61     3672.13     75.41 o 
  10   3  17      451.59      504.68     33.51 o 
  11   3  17       83.24       23.20     22.57 o 
 -14   4  17      311.46      470.53     59.38 o 
 -13   4  17        1.77      -10.38     26.43 o 
 -12   4  17     1716.64     1775.72     51.38 o 
 -11   4  17      514.58      616.15     33.17 o 
 -10   4  17     2606.74     2351.71     54.60 o 
  -9   4  17       67.98       83.21     19.95 o 
  -8   4  17     5053.05     4759.00     87.11 o 
  -7   4  17      464.74      386.44     24.73 o 
  -6   4  17     1470.12     1457.24     40.06 o 
  -5   4  17      273.65      304.56     30.28 o 
  -4   4  17     6730.22     6526.58     86.89 o 
  -3   4  17      711.77      641.69     26.13 o 
  -2   4  17    13395.25    13036.07    144.91 o 
  -1   4  17      275.42      328.20     21.64 o 
   0   4  17     5939.44     5841.35     81.29 o 
   1   4  17      464.62      414.20     31.25 o 
   2   4  17     5238.88     5406.60     74.30 o 
   3   4  17     1048.37     1038.53     29.26 o 
   4   4  17     8927.59     8616.54     92.71 o 
   5   4  17      987.38      891.53     26.48 o 
   6   4  17      317.92      296.90     21.03 o 
   7   4  17       35.43       36.25     17.39 o 
   8   4  17      372.84      339.54     24.13 o 
   9   4  17       55.72       16.70     19.05 o 
  10   4  17      268.73      227.99     26.28 o 
  11   4  17      227.96      148.74     26.31 o 
 -13   5  17     2294.75     2468.15     88.82 o 
 -12   5  17      709.43      691.65     32.79 o 
 -11   5  17     7521.86     7228.73    105.23 o 
 -10   5  17      791.66      785.63     34.90 o 
  -9   5  17       98.87       70.54     20.52 o 
  -8   5  17      837.65      859.28     32.88 o 
  -7   5  17      293.08      169.63     20.32 o 
  -6   5  17       29.37       31.78     16.02 o 
  -5   5  17      715.23      673.16     27.46 o 
  -4   5  17     1721.54     1802.02     41.58 o 
  -3   5  17     9622.75     9679.64    114.99 o 
  -2   5  17      424.29      427.79     22.82 o 
  -1   5  17     5246.81     5357.82     76.13 o 
   0   5  17        9.55       -5.57     13.60 o 
   1   5  17     7421.06     7495.05    141.92 o 
   2   5  17     2054.61     2137.59     68.26 o 
   3   5  17     1382.08     1404.69     31.31 o 
   4   5  17     4345.78     4116.45     51.87 o 
   5   5  17      100.84      147.54     16.31 o 
   6   5  17      843.82      827.61     29.30 o 
   7   5  17     1257.63     1166.37     35.92 o 
   8   5  17      896.32      925.87     37.47 o 
   9   5  17      922.35      959.26     38.96 o 
  10   5  17     1052.92      887.35     36.66 o 
 -13   6  17       18.70       47.63     37.53 o 
 -12   6  17     2400.18     2172.36     56.94 o 
 -11   6  17      996.67     1095.99     36.74 o 
 -10   6  17      330.97      424.73     26.05 o 
  -9   6  17     1598.18     1555.41     43.98 o 
  -8   6  17       23.22       53.94     18.65 o 
  -7   6  17       19.52       22.99     17.33 o 
  -6   6  17       42.93       31.09     16.61 o 
  -5   6  17      105.80      158.62     30.35 o 
  -4   6  17     1881.77     1983.82     43.29 o 
  -3   6  17     2504.90     2424.30     47.77 o 
  -2   6  17     1271.91     1374.02     52.69 o 
  -1   6  17      412.12      449.84     23.74 o 
   0   6  17     1670.09     1828.66     66.04 o 
   1   6  17     4145.64     4167.28     71.32 o 
   2   6  17     1846.49     1900.27     36.28 o 
   3   6  17     1800.25     1840.26     33.86 o 
   4   6  17      870.51      864.19     25.58 o 
   5   6  17     1491.48     1408.93     31.96 o 
   6   6  17     1131.59     1267.76     35.83 o 
   7   6  17      950.00     1088.05     34.84 o 
   8   6  17      143.66      104.30     23.87 o 
   9   6  17     1154.23     1055.57     58.85 o 
  10   6  17      750.06      876.29     36.58 o 
 -13   7  17      294.96      325.66     45.78 o 
 -12   7  17       19.20       49.77     21.71 o 
 -11   7  17        1.78        0.87     19.87 o 
 -10   7  17        0.26        4.61     18.16 o 
  -9   7  17      213.57      271.18     22.19 o 
  -8   7  17       38.58       39.27     16.97 o 
  -7   7  17      971.60      821.56     29.15 o 
  -6   7  17      435.33      392.34     31.45 o 
  -5   7  17     2449.36     2431.43     49.71 o 
  -4   7  17        5.45       -1.29      9.49 o 
  -3   7  17      246.70      359.56     23.08 o 
  -2   7  17      632.05      675.16     27.23 o 
  -1   7  17     2084.42     1941.21     43.43 o 
   0   7  17       60.89       25.46     14.68 o 
   1   7  17     1691.55     1734.05     34.32 o 
   2   7  17        0.24        1.04     13.44 o 
   3   7  17       14.90       27.92     14.52 o 
   4   7  17      413.65      509.20     19.99 o 
   5   7  17        3.48       14.11     13.30 o 
   6   7  17      148.36      120.73     20.49 o 
   7   7  17        0.11      -24.15     17.42 o 
   8   7  17      417.84      391.95     30.32 o 
   9   7  17      190.32      176.99     24.84 o 
  10   7  17       56.83       77.99     24.22 o 
 -12   8  17      839.16      966.61     51.35 o 
 -11   8  17      208.68      171.43     23.39 o 
 -10   8  17      605.81      640.90     30.25 o 
  -9   8  17      856.42      934.55     36.18 o 
  -8   8  17     1562.00     1612.55     44.54 o 
  -7   8  17      341.26      282.17     20.86 o 
  -6   8  17       12.42       24.54     15.61 o 
  -5   8  17      624.04      693.39     26.03 o 
  -4   8  17     2495.12     2404.05     43.89 o 
  -3   8  17     1484.32     1486.02     46.19 o 
  -2   8  17     1383.66     1561.93     57.53 o 
  -1   8  17       69.92       66.29     16.51 o 
   0   8  17       89.16      134.72     25.31 o 
   1   8  17      976.77      891.85     26.92 o 
   2   8  17     4090.24     4149.12     57.39 o 
   3   8  17     1963.96     1954.22     39.76 o 
   4   8  17       71.56       95.57     15.95 o 
   5   8  17      140.08      180.02     16.61 o 
   6   8  17       51.60       55.01     17.92 o 
   7   8  17      100.15      137.34     20.49 o 
   8   8  17       73.02        1.03     18.79 o 
   9   8  17        9.17       11.83     21.87 o 
 -12   9  17       11.06      -40.61     27.22 o 
 -11   9  17     3285.04     3463.10     62.21 o 
 -10   9  17      903.69      783.97     29.56 o 
  -9   9  17       63.71       31.93     18.74 o 
  -8   9  17       82.26       95.24     21.00 o 
  -7   9  17      221.36      291.50     22.00 o 
  -6   9  17      313.56      307.81     21.32 o 
  -5   9  17      674.25      541.06     24.40 o 
  -4   9  17     3725.63     3701.19     55.81 o 
  -3   9  17     4606.67     4565.69     62.48 o 
  -2   9  17     2002.99     1915.97     39.47 o 
  -1   9  17     4031.25     4406.17     68.10 o 
   0   9  17       67.69       75.47     24.92 o 
   1   9  17     8454.28     7973.65     81.91 o 
   2   9  17     1217.29     1206.84     31.85 o 
   3   9  17     5079.48     5272.07     95.03 o 
   4   9  17     4081.98     4164.16     55.80 o 
   5   9  17      222.21      255.71     19.55 o 
   6   9  17      291.07      214.35     24.18 o 
   7   9  17       50.29       48.39     14.51 o 
   8   9  17        7.06       -8.83     19.12 o 
   9   9  17      539.36      574.88     39.38 o 
 -11  10  17      585.92      572.17     31.48 o 
 -10  10  17      783.38      822.46     30.33 o 
  -9  10  17      436.02      385.16     23.71 o 
  -8  10  17      223.26      264.08     21.21 o 
  -7  10  17       65.43       86.26     17.12 o 
  -6  10  17       32.47       35.80     15.47 o 
  -5  10  17      871.56      884.77     27.06 o 
  -4  10  17      457.40      572.29     22.64 o 
  -3  10  17     5131.44     5025.01     61.84 o 
  -2  10  17     2500.06     2499.28     41.47 o 
  -1  10  17       37.86       44.16     17.70 o 
   0  10  17      919.71      916.49     33.17 o 
   1  10  17      402.36      323.25     21.12 o 
   2  10  17    10508.08     9558.62     95.10 o 
   3  10  17     1246.96     1241.59     31.37 o 
   4  10  17      196.15      224.96     18.82 o 
   5  10  17      225.99      282.84     20.66 o 
   6  10  17      518.11      378.25     27.81 o 
   7  10  17       24.45       23.55     19.36 o 
   8  10  17      207.42      265.25     26.19 o 
 -10  11  17       14.69       59.93     34.60 o 
  -9  11  17     1609.34     1845.18    156.33 o 
  -8  11  17       14.85      -33.80     34.73 o 
  -7  11  17     3953.66     4376.02     86.93 o 
  -6  11  17      117.48       78.80     25.50 o 
  -5  11  17     4812.47     4799.84    115.48 o 
  -4  11  17       13.82       10.88     26.75 o 
  -3  11  17     6842.44     6929.68    165.60 o 
  -2  11  17        3.91       13.78     22.20 o 
  -1  11  17     1851.79     1732.77     68.09 o 
   0  11  17       62.01       13.95     32.00 o 
   1  11  17     3451.85     3271.27     97.59 o 
   2  11  17      702.32      703.35     32.33 o 
   3  11  17     1965.85     1911.38     65.11 o 
   4  11  17      152.78      165.37     26.82 o 
   5  11  17     2206.39     2389.29     66.19 o 
   6  11  17      115.59       37.22     43.86 o 
   7  11  17      437.73      517.86     47.60 o 
   8  11  17       19.18       10.99     35.45 o 
 -10  12  17      984.67     1139.85     66.37 o 
  -9  12  17       10.36        4.29     35.56 o 
  -8  12  17     4525.80     4712.91    120.40 o 
  -7  12  17      303.87      402.78     46.47 o 
  -6  12  17     7581.82     7774.78    160.41 o 
  -5  12  17      872.05      832.47     55.16 o 
  -4  12  17     8155.09     7761.13    159.66 o 
  -3  12  17     1724.57     1615.96     71.43 o 
  -2  12  17     1468.30     1397.73     66.57 o 
  -1  12  17       47.64       31.03     31.45 o 
   0  12  17      249.67      273.56     55.27 o 
   1  12  17     1394.82     1302.50     65.54 o 
   2  12  17      199.82      159.16     32.49 o 
   3  12  17     1053.05     1068.93     39.81 o 
   4  12  17     1738.95     1820.34     57.93 o 
   5  12  17       40.59       39.00     22.21 o 
   6  12  17     2060.71     2132.90    113.88 o 
   7  12  17       35.41       61.22     36.50 o 
  -9  13  17     1865.05     1899.61     83.60 o 
  -8  13  17      329.52      250.88     46.40 o 
  -7  13  17     4885.94     4942.91    126.41 o 
  -6  13  17       98.16      104.59     40.80 o 
  -5  13  17     5224.36     5427.71    130.56 o 
  -4  13  17      410.26      410.59     48.09 o 
  -3  13  17      639.47      660.04     83.36 o 
  -2  13  17      420.55      375.93     36.13 o 
  -1  13  17       30.00        8.06     26.11 o 
   0  13  17       97.52      111.80     29.46 o 
   1  13  17       27.03       -6.73     26.13 o 
   2  13  17      764.10      828.21     48.23 o 
   3  13  17      309.97      231.54     27.46 o 
   4  13  17      272.75      283.86     29.16 o 
   5  13  17      868.07      983.55     47.27 o 
   6  13  17      380.92      342.03     43.83 o 
  -7  14  17      107.98      129.73     50.53 o 
  -6  14  17      749.80      852.56     85.79 o 
  -5  14  17       70.47       63.93     39.40 o 
  -4  14  17      565.07      523.89    136.96 o 
  -3  14  17      701.77      674.85     44.72 o 
  -2  14  17      628.56      777.45     45.33 o 
  -1  14  17      234.71      173.99     34.66 o 
   0  14  17      236.52      244.05     39.15 o 
   1  14  17      397.59      318.94     36.49 o 
   2  14  17       11.74        7.93     29.58 o 
   3  14  17      452.36      430.97     36.68 o 
   4  14  17       44.91        4.06     23.14 o 
   5  14  17       25.15       12.73     25.02 o 
  -6  15  17      231.73      308.66     49.60 o 
  -5  15  17       87.15       94.50     43.47 o 
  -4  15  17      333.31      325.44     39.08 o 
  -3  15  17      358.02      464.75     41.46 o 
  -2  15  17        2.70       36.36     37.95 o 
  -1  15  17      477.89      509.37     43.71 o 
   0  15  17       22.07       -4.62     30.05 o 
   1  15  17      283.95      253.97     36.26 o 
   2  15  17       91.76      136.30     34.44 o 
   3  15  17      347.07      421.08     33.81 o 
  -3  16  17     1275.32     1211.69     82.84 o 
  -2  16  17       65.58       80.24     40.37 o 
  -1  16  17       39.85       39.99     32.97 o 
   0  16  17      631.76      524.88     46.16 o 
 -14   0  18      630.67      510.65     75.92 o 
 -13   0  18     2342.37     2150.78    149.53 o 
 -12   0  18     2729.89     2665.80    186.46 o 
 -11   0  18       86.16      151.45     44.11 o 
 -10   0  18     4438.13     4016.47    103.79 o 
  -9   0  18     1099.66      743.13     46.79 o 
  -8   0  18      884.71      954.15     82.07 o 
  -7   0  18      175.42      193.86     29.68 o 
  -6   0  18     6437.16     6455.96    127.36 o 
  -5   0  18    10748.89    11288.82    187.00 o 
  -4   0  18      108.78       50.88     23.72 o 
  -3   0  18    26145.94    26760.27    612.22 o 
  -2   0  18     1078.59      910.66     53.35 o 
  -1   0  18     5669.28     5542.51    112.73 o 
   0   0  18     8611.76     8604.36    153.58 o 
   1   0  18     9640.79     9310.01    226.22 o 
   2   0  18     7454.68     8149.69    207.24 o 
   3   0  18      284.15      266.28     26.56 o 
   4   0  18      325.71      398.05     26.12 o 
   5   0  18      111.42      100.48     21.29 o 
   6   0  18     9499.75     9338.56    161.73 o 
   7   0  18       81.90      133.75     25.06 o 
   8   0  18      683.84      583.31     37.08 o 
   9   0  18     6548.59     6757.37    117.02 o 
  10   0  18      552.95      480.61     39.16 o 
  11   0  18     2700.97     2919.23     93.65 o 
 -14   1  18      138.72       50.45     42.06 o 
 -13   1  18      766.63      800.74     45.98 o 
 -12   1  18      197.59      225.13     28.17 o 
 -11   1  18      873.73      823.21     52.39 o 
 -10   1  18      376.42      354.17     28.27 o 
  -9   1  18      348.68      258.36     25.37 o 
  -8   1  18       10.83       10.96     18.65 o 
  -7   1  18      708.00      610.30     28.43 o 
  -6   1  18     1424.29     1430.71     40.69 o 
  -5   1  18      174.53      144.89     20.13 o 
  -4   1  18    14409.66    14367.75    159.05 o 
  -3   1  18      641.74      690.46     44.61 o 
  -2   1  18    16909.66    16555.53    178.27 o 
  -1   1  18      529.81      506.52     25.41 o 
   0   1  18     3149.70     2910.40     54.73 o 
   1   1  18      453.35      535.36     36.25 o 
   2   1  18      975.44      860.32     46.81 o 
   3   1  18      360.15      370.93     21.02 o 
   4   1  18     1260.57     1111.83     27.16 o 
   5   1  18     5119.37     5194.64     68.86 o 
   6   1  18      108.29      145.71     17.10 o 
   7   1  18     2235.03     2010.85     40.12 o 
   8   1  18     2915.29     3061.83     51.33 o 
   9   1  18      296.37      268.08     22.92 o 
  10   1  18     2363.76     2481.45     54.92 o 
  11   1  18        8.48       15.86     20.16 o 
 -14   2  18      184.39      158.76     44.92 o 
 -13   2  18      178.16      258.49     30.33 o 
 -12   2  18       46.15       49.26     23.90 o 
 -11   2  18     1718.88     1712.59     49.90 o 
 -10   2  18     1117.46     1049.68     43.54 o 
  -9   2  18     1720.20     1723.38     56.31 o 
  -8   2  18     1203.30     1140.30     38.08 o 
  -7   2  18     1579.29     1630.88     42.47 o 
  -6   2  18      729.03      711.44     29.81 o 
  -5   2  18      117.16       93.43     17.98 o 
  -4   2  18        5.05        8.57     15.90 o 
  -3   2  18     4708.32     4786.99     97.36 o 
  -2   2  18      740.33      610.71     44.10 o 
  -1   2  18       36.56       53.03     16.19 o 
   0   2  18      223.97      233.58     23.25 o 
   1   2  18      645.17      589.21     37.49 o 
   2   2  18       57.13      101.36     46.55 o 
   3   2  18     2770.96     2590.30     83.27 o 
   4   2  18     2791.30     2671.14     43.95 o 
   5   2  18     2932.56     2754.41     42.61 o 
   6   2  18        5.97       -1.14     14.21 o 
   7   2  18      267.17      322.74     20.78 o 
   8   2  18      216.92      245.88     21.38 o 
   9   2  18      233.17      288.78     24.07 o 
  10   2  18      113.81      150.65     21.85 o 
  11   2  18      350.02      404.92     27.98 o 
 -13   3  18      316.02      253.99     30.23 o 
 -12   3  18      257.30      333.01     42.72 o 
 -11   3  18      341.25      427.95     31.21 o 
 -10   3  18     3462.75     3841.25     75.35 o 
  -9   3  18      342.03      301.22     25.35 o 
  -8   3  18      224.24      205.38     33.63 o 
  -7   3  18     1265.69     1123.41     36.41 o 
  -6   3  18      333.74      252.81     21.49 o 
  -5   3  18      804.69      794.80     39.20 o 
  -4   3  18      726.85      739.72     33.77 o 
  -3   3  18     1085.19     1284.47     36.17 o 
  -2   3  18     3754.36     3376.37     58.32 o 
  -1   3  18      521.23      552.23     26.40 o 
   0   3  18       33.51       30.99     16.22 o 
   1   3  18      222.94      284.39     60.27 o 
   2   3  18      714.96      613.77     38.09 o 
   3   3  18      540.05      595.26     25.02 o 
   4   3  18     9777.25     9860.62    102.90 o 
   5   3  18     5099.86     5085.26     66.87 o 
   6   3  18      406.79      421.69     23.28 o 
   7   3  18      927.09     1018.82     33.58 o 
   8   3  18       23.21       18.11     19.19 o 
   9   3  18      763.65      831.93     38.19 o 
  10   3  18      536.66      527.81     47.96 o 
 -13   4  18      132.18       56.17     25.08 o 
 -12   4  18     2363.36     2614.74     62.54 o 
 -11   4  18      137.87      103.21     23.69 o 
 -10   4  18      349.49      331.52     29.95 o 
  -9   4  18       18.70        0.57     18.42 o 
  -8   4  18        8.57       -2.16     18.25 o 
  -7   4  18      219.71      131.67     20.52 o 
  -6   4  18      342.40      327.95     23.68 o 
  -5   4  18        5.31       10.84     15.77 o 
  -4   4  18      698.97      779.66     29.85 o 
  -3   4  18     5045.77     5043.68    106.70 o 
  -2   4  18     1815.28     1844.16     42.25 o 
  -1   4  18      160.30      139.72     18.44 o 
   0   4  18     5222.53     5038.94     81.89 o 
   1   4  18      221.89      179.54     26.93 o 
   2   4  18     1308.96     1447.33     55.49 o 
   3   4  18      118.25       47.73     16.14 o 
   4   4  18      178.90      104.22     16.54 o 
   5   4  18     1888.58     1822.49     35.52 o 
   6   4  18     2912.51     3004.58     51.85 o 
   7   4  18      163.25      163.20     20.57 o 
   8   4  18      132.34      162.83     22.35 o 
   9   4  18      301.11      320.49     30.09 o 
  10   4  18      292.77      408.12     29.41 o 
 -13   5  18      607.21      737.66     40.32 o 
 -12   5  18      312.17      347.92     27.71 o 
 -11   5  18       72.75      131.40     29.06 o 
 -10   5  18      170.82      178.02     24.05 o 
  -9   5  18       60.27       44.18     20.01 o 
  -8   5  18      237.10      270.83     24.31 o 
  -7   5  18      857.11      791.34     31.80 o 
  -6   5  18      900.71      875.40     32.06 o 
  -5   5  18      323.86      370.97     23.71 o 
  -4   5  18     2810.23     2793.12     53.67 o 
  -3   5  18        0.54       25.87     15.35 o 
  -2   5  18     1198.21     1101.97     34.40 o 
  -1   5  18      162.81      114.72     18.02 o 
   0   5  18      405.32      414.40     28.42 o 
   1   5  18     1625.72     1607.70    118.88 o 
   2   5  18       51.87       52.39     22.83 o 
   3   5  18       10.15        5.03     14.95 o 
   4   5  18       23.17       11.74     13.59 o 
   5   5  18      122.22      121.80     16.46 o 
   6   5  18       40.60       19.38     16.91 o 
   7   5  18       87.60      110.00     19.97 o 
   8   5  18       80.62       88.60     20.73 o 
   9   5  18      219.96      200.87     28.17 o 
  10   5  18     1591.95     1631.26     52.24 o 
 -13   6  18      122.17      146.52     34.08 o 
 -12   6  18      279.81      258.30     26.57 o 
 -11   6  18     4203.88     4538.89     98.80 o 
 -10   6  18     1938.77     1857.43     44.73 o 
  -9   6  18     3992.04     3692.84     67.29 o 
  -8   6  18     1104.35     1024.45     43.61 o 
  -7   6  18     1727.24     1480.80     41.34 o 
  -6   6  18      280.58      265.48     22.09 o 
  -5   6  18     3754.47     3819.86     64.13 o 
  -4   6  18     4566.24     4143.61     66.13 o 
  -3   6  18     1775.17     1575.06     39.56 o 
  -2   6  18      335.64      303.48     21.52 o 
  -1   6  18     1187.32     1117.92     39.24 o 
   0   6  18      631.95      576.32     95.67 o 
   1   6  18     4062.23     4035.81    123.88 o 
   2   6  18      623.68      591.90     33.20 o 
   3   6  18     5229.97     5207.11     76.04 o 
   4   6  18     1008.14      975.28     27.26 o 
   5   6  18     2954.91     2901.55     45.19 o 
   6   6  18     1633.90     1604.62     39.63 o 
   7   6  18      261.80      317.24     24.20 o 
   8   6  18     2090.51     2248.54     50.40 o 
   9   6  18      805.67      826.80     38.97 o 
  10   6  18     1077.23     1232.63     42.53 o 
 -12   7  18      225.61      234.70     26.09 o 
 -11   7  18      233.33      269.85     28.91 o 
 -10   7  18     4766.60     4981.00     78.37 o 
  -9   7  18      131.33      185.61     22.22 o 
  -8   7  18     4970.05     4773.89     69.24 o 
  -7   7  18     4777.71     4426.05     64.96 o 
  -6   7  18      920.30      833.65     28.88 o 
  -5   7  18     6026.63     5659.68    156.30 o 
  -4   7  18     1726.65     1769.37     59.15 o 
  -3   7  18     1915.28     1879.87     49.45 o 
  -2   7  18      262.82      340.78     31.87 o 
  -1   7  18      223.47      169.46     23.77 o 
   0   7  18     1166.81     1247.21     42.60 o 
   1   7  18      428.37      407.95     33.34 o 
   2   7  18     5669.89     5738.81     95.02 o 
   3   7  18      424.20      357.76     23.83 o 
   4   7  18    12767.80    12586.70    127.96 o 
   5   7  18      584.44      540.90     21.56 o 
   6   7  18     3002.56     2668.24     50.30 o 
   7   7  18     3541.28     3502.32     60.34 o 
   8   7  18       75.72       60.29     20.95 o 
   9   7  18     2020.13     2074.03     75.98 o 
 -12   8  18      719.11      688.45     34.66 o 
 -11   8  18     1142.88     1167.89     38.19 o 
 -10   8  18      637.95      495.22     28.59 o 
  -9   8  18     2413.73     2541.03     51.18 o 
  -8   8  18      257.17      233.09     24.23 o 
  -7   8  18      999.71      951.29     35.50 o 
  -6   8  18     2116.84     1825.27     88.55 o 
  -5   8  18      607.19      560.80     25.39 o 
  -4   8  18     2334.93     2321.49     44.71 o 
  -3   8  18      318.71      320.05     22.75 o 
  -2   8  18      505.43      440.41     24.09 o 
  -1   8  18      683.01      586.04     29.06 o 
   0   8  18      660.81      572.41     30.78 o 
   1   8  18     2646.47     2523.70     73.41 o 
   2   8  18     2191.62     1987.69     44.71 o 
   3   8  18     6303.78     6472.05    145.93 o 
   4   8  18       37.15       -1.82     14.32 o 
   5   8  18     6385.54     6506.42     74.58 o 
   6   8  18     1924.98     1975.85     44.83 o 
   7   8  18      982.55      948.64     34.68 o 
   8   8  18      606.68      577.40     75.37 o 
   9   8  18       60.61       45.19     23.23 o 
 -11   9  18      255.34      304.20     29.98 o 
 -10   9  18      728.58      589.35     50.17 o 
  -9   9  18        1.67       -4.11     18.75 o 
  -8   9  18      741.73      845.63     31.54 o 
  -7   9  18       15.58       11.01     16.53 o 
  -6   9  18      253.79      275.83     21.42 o 
  -5   9  18       91.21       84.88     17.43 o 
  -4   9  18     1126.03     1103.80     35.22 o 
  -3   9  18     1132.19     1175.11     32.96 o 
  -2   9  18     2067.79     1966.29     50.18 o 
  -1   9  18     1300.59     1156.59     36.64 o 
   0   9  18      291.53      290.59     26.09 o 
   1   9  18      981.76      915.85     33.53 o 
   2   9  18     1860.55     1783.78     45.41 o 
   3   9  18      486.00      408.83     23.27 o 
   4   9  18     1756.89     1743.78     41.57 o 
   5   9  18      148.84      180.87     22.25 o 
   6   9  18      427.77      415.36     28.50 o 
   7   9  18       69.82       45.72     20.47 o 
   8   9  18       89.73      111.23     32.71 o 
 -11  10  18       25.94       24.41     25.56 o 
 -10  10  18       81.64      136.99     21.47 o 
  -9  10  18      691.97      699.48     28.61 o 
  -8  10  18      530.72      538.16     25.66 o 
  -7  10  18        0.11       -2.53     16.28 o 
  -6  10  18     1172.49     1098.08     33.74 o 
  -5  10  18      805.84      694.66     27.63 o 
  -4  10  18     2651.77     2760.21     49.35 o 
  -3  10  18     5762.21     5854.62     69.79 o 
  -2  10  18      410.24      488.04     23.89 o 
  -1  10  18     2482.41     2178.83     65.19 o 
   0  10  18     1047.43     1010.59     35.77 o 
   1  10  18       78.42       99.52     20.30 o 
   2  10  18      686.29      684.05     35.61 o 
   3  10  18        6.38        3.98     16.17 o 
   4  10  18      432.83      476.88     23.14 o 
   5  10  18      326.72      301.17     21.41 o 
   6  10  18      616.62      628.38     33.73 o 
   7  10  18       99.81       84.13     23.18 o 
   8  10  18      968.86      991.59     77.84 o 
 -10  11  18     1405.73     1401.80     69.81 o 
  -9  11  18      465.59      418.04     49.69 o 
  -8  11  18      352.40      380.50     47.24 o 
  -7  11  18     1080.06     1119.50     92.72 o 
  -6  11  18      571.27      551.58     49.60 o 
  -5  11  18     4173.29     4146.94    130.72 o 
  -4  11  18     1904.32     1713.80     55.38 o 
  -3  11  18      361.84      432.29     33.46 o 
  -2  11  18      557.76      658.61     62.62 o 
  -1  11  18     1398.43     1366.97     66.64 o 
   0  11  18      180.29      132.04     34.80 o 
   1  11  18      201.59      198.47     58.99 o 
   2  11  18        4.42       33.44     32.63 o 
   3  11  18       43.07       24.08     35.13 o 
   4  11  18     1675.45     1723.06     92.72 o 
   5  11  18      988.70     1031.31     51.20 o 
   6  11  18      767.52      647.97     61.17 o 
   7  11  18      484.91      549.13     70.28 o 
  -9  12  18      576.08      658.36     68.48 o 
  -8  12  18        6.05      -37.75     38.16 o 
  -7  12  18      164.99      215.53     41.03 o 
  -6  12  18      211.95      244.60     42.71 o 
  -5  12  18      161.70       72.08     37.57 o 
  -4  12  18      364.26      312.79     43.25 o 
  -3  12  18       45.09       37.71     34.36 o 
  -2  12  18       13.01       21.66     34.73 o 
  -1  12  18      271.03      243.98     51.81 o 
   0  12  18      151.24      177.79     50.53 o 
   1  12  18      387.21      342.76     43.97 o 
   2  12  18       18.35       11.81     33.90 o 
   3  12  18      920.13      867.14     43.52 o 
   4  12  18        1.60      -27.43     24.12 o 
   5  12  18      226.90      276.66     40.42 o 
   6  12  18      317.78      306.75     73.61 o 
  -8  13  18      271.25      263.01     62.20 o 
  -7  13  18        9.39       -2.81     54.76 o 
  -6  13  18      858.23      989.82     62.71 o 
  -5  13  18      818.86      912.80    132.73 o 
  -4  13  18      241.62      313.77     45.19 o 
  -3  13  18       29.90      -23.04     33.99 o 
  -2  13  18     1512.76     1392.21     68.46 o
[truncated: 87,752 more chars]
